# Supplementary material for: Dissecting residual disease in spheroids reveals pan-cancer persistence signatures and a therapeutic window for oncolytic viruses
Source: Mol Ther Oncol. 2026 Jun 19;34(3):201279. doi: 10.1016/j.omton.2026.201279 (PMC13356641; doi:10.1016/j.omton.2026.201279)
Supplement: Data S1. Tables S1–S8 [file mmc2.xlsx]

## Sheet: Table S.1
gene	p_val	avg_log2FC	pct.1	pct.2	p_val_adj	cluster
INHBB	0	1.47	0.902	0.415	0	0
LCN2	0	0.841963	0.972	0.513	0	0
ST6GAL1	0	0.98945	0.837	0.395	0	0
CLDN2	0	1.11661	0.972	0.541	0	0
SRPX2	0	1.18775	0.784	0.356	0	0
GASK1B	0	0.821185	0.926	0.501	0	0
BICDL1	0	0.870195	0.873	0.45	0	0
APOD	0	1.11942	0.83	0.413	0	0
RBP4	0	1.18978	0.859	0.444	0	0
NCALD	0	0.864791	0.831	0.421	0	0
DKK3	0	0.857643	0.932	0.528	0	0
TMEM45A	0	0.933968	0.867	0.463	0	0
TGFB2	0	0.958404	0.887	0.485	0	0
HABP2	0	1.00371	0.699	0.297	0	0
AJUBA	0	0.931613	0.838	0.437	0	0
MAP2K6	0	0.913033	0.808	0.408	0	0
ALPK2	0	1.14267	0.661	0.262	0	0
FZD2	0	1.00712	0.81	0.415	0	0
SORD	0	0.851332	0.86	0.465	0	0
RAB37	0	1.01043	0.948	0.553	0	0
CASTOR2	0	0.790951	0.952	0.56	0	0
GSTA4	0	0.902416	0.937	0.546	0	0
CSF1	0	0.930079	0.903	0.514	0	0
SELENBP1	0	0.893498	0.966	0.578	0	0
RASL11A	0	1.13191	0.712	0.327	0	0
FOXQ1	0	1.23444	0.684	0.305	0	0
HMGN3	0	0.813882	0.953	0.574	0	0
LACTB2	0	0.796927	0.938	0.566	0	0
THBD	0	1.24565	0.727	0.355	0	0
RARRES1	0	0.791473	0.98	0.61	0	0
PCSK6	0	0.96687	0.972	0.604	0	0
NTRK3	0	1.56171	0.631	0.267	0	0
RGL1	0	1.20578	0.638	0.276	0	0
CPLX2	0	1.23	0.998	0.637	0	0
SYNPO	0	0.810075	0.948	0.592	0	0
CCND3	0	0.983492	0.985	0.664	0	0
STEAP1	0	0.798767	0.98	0.662	0	0
TSPAN6	0	0.800488	0.978	0.665	0	0
MEGF9	0	0.813039	0.985	0.693	0	0
UCP2	0	0.982989	0.992	0.702	0	0
C1S	0	0.8398	0.986	0.713	0	0
TNS3	0	0.917534	0.982	0.712	0	0
VTN	0	0.846312	1	0.74	0	0
CD99L2	0	0.812752	0.992	0.74	0	0
C1R	0	0.823148	0.989	0.742	0	0
ST8SIA4	0	0.708783	0.996	0.753	0	0
PRSS23	0	0.830367	0.995	0.783	0	0
C5	0	0.941394	0.997	0.786	0	0
BCL2L1	0	0.693645	0.996	0.798	0	0
POLR2L	0	0.677449	0.999	0.836	0	0
TGFBR2	0	0.792265	1	0.848	0	0
SLC12A2	0	0.691605	1	0.853	0	0
TMEM106B	0	0.610614	0.998	0.852	0	0
PTGR1	0	0.884394	0.999	0.893	0	0
JUP	0	0.551512	1	0.895	0	0
PON2	0	0.563347	1	0.914	0	0
GPX2	0	0.671026	1	0.92	0	0
ANXA4	0	1.03712	1	0.93	0	0
KRT8	0	0.809093	1	0.952	0	0
AKR1C3	0	0.605776	1	0.957	0	0
ALDH1A1	0	0.750901	1	0.974	0	0
S100A4	0	0.503375	1	0.983	0	0
FTL	0	0.508325	1	0.992	0	0
SLC51B	0	0.832028	0.914	0.526	0	0
TALDO1	0	0.674473	0.995	0.749	0	0
XBP1	0	0.659935	0.994	0.837	0	0
C2orf72	0	0.717694	0.959	0.587	0	0
PDGFD	0	0.865576	0.822	0.431	0	0
BDNF	0	0.831277	0.883	0.489	0	0
C9orf16	0	0.732159	0.989	0.689	0	0
PLPP1	0	0.716646	0.985	0.725	0	0
SH3BGRL	0	0.64861	0.983	0.705	0	0
TGM2	0	0.730544	0.986	0.716	0	0
ABCC4	0	0.650173	0.988	0.719	2.83414e-308	0
PFN1	0	0.417139	1	0.938	2.61237e-307	0
MYLK	0	0.831421	0.871	0.479	9.04894e-307	0
TPD52L1	0	0.653008	0.996	0.803	2.6075e-306	0
DKK1	0	0.812827	0.995	0.824	7.65452e-306	0
ENC1	0	0.819909	0.873	0.47	1.79566e-304	0
HMGB3	1.06132e-307	0.796572	0.806	0.442	1.91909e-303	0
NUAK2	5.58641e-307	0.969307	0.807	0.429	1.01014e-302	0
PKM	2.09358e-306	0.371037	1	0.968	3.7856e-302	0
TMEM14A	4.16847e-301	0.670127	0.984	0.701	7.53743e-297	0
PRICKLE2	6.31462e-301	0.972964	0.712	0.354	1.14181e-296	0
LANCL1	1.79117e-300	0.801036	0.941	0.634	3.2388e-296	0
CRACR2A	9.05737e-300	1.13663	0.616	0.265	1.63775e-295	0
SLC16A7	1.50701e-299	1.31485	0.562	0.227	2.72498e-295	0
ACTB	9.56837e-299	0.497108	1	0.954	1.73015e-294	0
HSD17B6	4.36013e-298	1.44979	0.443	0.14	7.88399e-294	0
PGM5	4.09323e-297	1.31779	0.498	0.18	7.40139e-293	0
GMDS	2.08785e-296	0.79644	0.829	0.459	3.77525e-292	0
TXNDC17	1.99188e-295	0.535797	0.998	0.857	3.60172e-291	0
NIT2	2.30344e-294	0.712897	0.881	0.503	4.16508e-290	0
SPAG16	2.34039e-294	0.673964	0.939	0.619	4.2319e-290	0
SLC23A1	9.07335e-294	0.859199	0.779	0.405	1.64064e-289	0
NECTIN3	1.19519e-292	0.706133	0.95	0.679	2.16114e-288	0
AKR1C2	4.14773e-292	0.616139	1	0.927	7.49993e-288	0
UCHL1	5.94564e-292	0.668475	0.996	0.71	1.07509e-287	0
ALDH3A2	1.06488e-289	0.597526	0.999	0.835	1.92552e-285	0
ALDH1B1	1.26724e-287	0.657844	0.912	0.535	2.29141e-283	0
TNS2	3.35492e-287	0.788129	0.853	0.492	6.06637e-283	0
RTN4RL2	7.53088e-285	0.963441	0.813	0.456	1.36173e-280	0
CCN1	1.10868e-282	1.03238	0.843	0.506	2.00472e-278	0
DYRK1B	1.12821e-282	0.660349	0.936	0.6	2.04003e-278	0
MGST1	5.3207e-282	0.525171	1	0.903	9.62088e-278	0
ADI1	3.49384e-279	0.670976	0.978	0.635	6.31756e-275	0
EHF	9.8432e-278	0.771527	0.892	0.497	1.77985e-273	0
FMO5	3.18588e-277	0.602261	0.964	0.662	5.7607e-273	0
DSTN	3.66828e-277	0.459704	1	0.93	6.63298e-273	0
MXD4	1.19776e-276	0.668132	0.93	0.603	2.16578e-272	0
CDC42EP3	3.19047e-276	0.686887	0.934	0.594	5.76902e-272	0
ADH6	6.69356e-275	0.801625	0.781	0.384	1.21033e-270	0
TST	7.13997e-275	0.686505	0.893	0.517	1.29105e-270	0
KLRG1	3.92354e-274	0.986827	0.603	0.273	7.09454e-270	0
KCNS3	6.26793e-274	1.34638	0.543	0.231	1.13337e-269	0
KCNE3	8.55665e-274	1.68261	0.401	0.131	1.54721e-269	0
FGFR4	5.04539e-273	0.77842	0.736	0.362	9.12308e-269	0
C1orf116	1.19145e-270	1.12174	0.617	0.286	2.15439e-266	0
RASSF10	2.43567e-270	0.918053	0.742	0.397	4.40417e-266	0
NAXE	1.36314e-269	0.638536	0.987	0.647	2.46483e-265	0
TIMM8B	2.04994e-269	0.653835	0.946	0.576	3.70671e-265	0
B9D1	6.23174e-269	0.595843	0.979	0.675	1.12682e-264	0
CERS2	1.03923e-268	0.502336	0.995	0.845	1.87913e-264	0
GTF3C6	1.25029e-267	0.655059	0.938	0.577	2.26078e-263	0
GALNT10	5.11163e-266	0.613293	0.954	0.607	9.24285e-262	0
ARSE	9.5315e-264	0.642916	0.936	0.558	1.72349e-259	0
LMO4	1.38003e-262	0.682336	0.92	0.556	2.49537e-258	0
IDH1	5.94153e-262	0.60205	0.991	0.713	1.07435e-257	0
EPDR1	2.50236e-261	0.593023	0.977	0.697	4.52476e-257	0
TMEM19	3.26693e-261	0.676169	0.866	0.495	5.90727e-257	0
DAB2IP	1.32415e-259	0.75993	0.799	0.448	2.39433e-255	0
PDCD4	2.50213e-259	0.581519	0.977	0.723	4.52436e-255	0
HSPE1	1.63082e-258	0.554409	0.977	0.706	2.94885e-254	0
BICC1	3.25122e-258	0.723905	0.842	0.494	5.87886e-254	0
TEX261	8.15133e-258	0.626541	0.916	0.548	1.47392e-253	0
RUVBL1	1.51548e-256	0.672665	0.88	0.502	2.74029e-252	0
HHEX	2.27149e-256	0.66932	0.91	0.57	4.10731e-252	0
AMOTL2	2.94226e-255	0.771008	0.787	0.426	5.32019e-251	0
MSRB2	5.59977e-255	0.614628	0.94	0.593	1.01255e-250	0
PARVA	1.1306e-254	0.601951	0.971	0.64	2.04434e-250	0
COX20	5.08175e-254	0.61364	0.904	0.537	9.18882e-250	0
WWTR1	7.6401e-254	0.531164	0.992	0.814	1.38148e-249	0
FKBP3	9.39273e-254	0.55813	0.945	0.623	1.69839e-249	0
SLC15A2	9.68085e-254	0.99256	0.57	0.253	1.75049e-249	0
ALDH3B1	1.67448e-253	0.579235	0.996	0.743	3.02779e-249	0
MALL	1.21407e-252	0.566582	0.997	0.809	2.19529e-248	0
SLC29A4	6.44666e-251	0.609415	0.923	0.606	1.16569e-246	0
CNP	1.2297e-249	0.571393	0.964	0.651	2.22355e-245	0
SRGN	3.55606e-249	0.668118	0.971	0.644	6.43008e-245	0
ACSL5	4.45531e-249	1.02653	0.544	0.233	8.05609e-245	0
MMP24	4.52794e-249	0.977515	0.615	0.292	8.18742e-245	0
ERBB2	3.92714e-248	0.603582	0.946	0.631	7.10105e-244	0
LTBP1	2.90381e-247	0.589054	0.887	0.527	5.25068e-243	0
SLC29A3	6.4823e-247	0.761057	0.783	0.422	1.17213e-242	0
SLC4A8	8.6186e-247	1.02606	0.521	0.214	1.55842e-242	0
C1orf53	8.83949e-247	0.826914	0.71	0.371	1.59836e-242	0
PCSK1N	5.77839e-246	0.608128	0.989	0.646	1.04485e-241	0
KCTD17	2.00185e-245	0.663998	0.811	0.46	3.61974e-241	0
ANTXR1	2.37034e-245	0.602174	0.919	0.52	4.28604e-241	0
RFK	2.91019e-245	0.556148	0.976	0.721	5.2622e-241	0
CYB5A	5.03863e-245	0.576221	0.966	0.651	9.11086e-241	0
CDH2	3.36368e-244	0.688417	0.851	0.503	6.08221e-240	0
CFH	4.62283e-244	0.545731	1	0.85	8.359e-240	0
ABHD2	8.61612e-244	0.565293	0.98	0.749	1.55797e-239	0
TMEM64	9.07552e-244	0.546803	0.981	0.718	1.64104e-239	0
JCAD	8.14524e-243	0.984611	0.587	0.276	1.47282e-238	0
CAT	2.88422e-242	0.590947	0.932	0.564	5.21525e-238	0
SERINC5	7.87539e-242	0.61103	0.945	0.588	1.42403e-237	0
SLC4A2	1.19609e-241	0.563469	0.945	0.586	2.16277e-237	0
LBH	4.81307e-241	0.704014	0.829	0.478	8.703e-237	0
CRYM	5.39579e-241	0.984593	0.639	0.323	9.75667e-237	0
COL18A1	2.22264e-239	0.590688	0.976	0.696	4.01898e-235	0
LRP3	6.46537e-239	0.60961	0.867	0.518	1.16907e-234	0
HSD17B10	5.08238e-238	0.605188	0.893	0.517	9.18996e-234	0
TM4SF18	7.14601e-238	0.638449	0.948	0.605	1.29214e-233	0
NRP2	7.09363e-237	0.595925	0.864	0.503	1.28267e-232	0
SMPD1	8.49048e-237	0.626531	0.867	0.494	1.53525e-232	0
CCDC85C	1.24337e-236	0.673782	0.782	0.44	2.24827e-232	0
CCN2	1.65983e-236	0.937058	0.858	0.549	3.00131e-232	0
H3F3A	1.67896e-236	0.467137	0.994	0.824	3.0359e-232	0
BIN1	2.26495e-236	0.660105	0.873	0.529	4.09548e-232	0
CHST3	5.64264e-236	0.826887	0.736	0.391	1.0203e-231	0
KLHDC7A	2.39715e-235	0.794928	0.669	0.342	4.33453e-231	0
CHD3	2.70446e-235	0.46831	0.99	0.818	4.89021e-231	0
SMAGP	3.84595e-235	0.736754	0.785	0.459	6.95425e-231	0
ABCC1	4.89264e-234	0.515538	0.996	0.819	8.84687e-230	0
RAB5IF	5.32061e-234	0.549103	0.984	0.719	9.62072e-230	0
WWC1	6.56727e-234	0.654565	0.811	0.471	1.18749e-229	0
HGD	8.66054e-234	0.585713	0.965	0.607	1.566e-229	0
TRAM1	2.88945e-233	0.480456	1	0.914	5.2247e-229	0
SLPI	7.85003e-233	0.582126	0.977	0.674	1.41944e-228	0
SHMT1	2.98492e-232	0.649934	0.843	0.488	5.39734e-228	0
CBR1	6.41868e-232	0.604566	0.95	0.625	1.16063e-227	0
RSPO3	1.02722e-231	0.669095	0.863	0.507	1.85742e-227	0
SPATS2L	4.71835e-231	0.477374	0.994	0.851	8.53172e-227	0
ADH5	8.99506e-231	0.585521	0.911	0.579	1.62649e-226	0
NDUFAF8	1.11627e-230	0.581959	0.996	0.731	2.01845e-226	0
COBLL1	1.21786e-230	0.744798	0.702	0.379	2.20214e-226	0
SRXN1	1.30838e-230	0.59447	0.997	0.806	2.36582e-226	0
MSRB1	5.44163e-230	0.759375	0.717	0.392	9.83955e-226	0
CCDC198	2.02067e-228	0.741613	0.646	0.317	3.65377e-224	0
BTBD11	3.01994e-228	0.601691	0.938	0.574	5.46066e-224	0
TCEAL4	4.33973e-228	0.519116	0.958	0.676	7.84709e-224	0
CPM	5.29106e-227	0.654375	0.829	0.474	9.56729e-223	0
ABCA1	7.57899e-227	0.766119	0.71	0.375	1.37043e-222	0
DIPK1B	1.45048e-226	0.773099	0.689	0.371	2.62276e-222	0
GRB14	4.32853e-225	0.635383	0.747	0.42	7.82685e-221	0
SCD5	2.88221e-224	0.736681	0.678	0.351	5.21161e-220	0
LDLRAD3	6.42239e-224	0.897797	0.566	0.273	1.1613e-219	0
TIGAR	1.3471e-223	0.591728	0.932	0.581	2.43583e-219	0
BEX3	1.98863e-223	0.463771	0.998	0.815	3.59585e-219	0
PAM	2.88311e-223	0.615561	0.887	0.576	5.21323e-219	0
ICK	6.33423e-223	0.680388	0.75	0.418	1.14536e-218	0
PSMB10	9.74782e-223	0.600473	0.884	0.518	1.7626e-218	0
GALM	1.73835e-222	0.6041	0.856	0.502	3.14329e-218	0
PLS3	5.9247e-222	0.496045	0.974	0.732	1.0713e-217	0
FURIN	2.10779e-221	0.568357	0.944	0.628	3.81131e-217	0
PRR15	3.56336e-221	0.772276	0.657	0.348	6.44327e-217	0
CXXC5	5.98075e-221	0.62756	0.849	0.499	1.08144e-216	0
GSTP1	1.06352e-220	0.499458	0.999	0.866	1.92306e-216	0
PAPPA	4.72157e-220	0.527545	0.975	0.576	8.53755e-216	0
PSENEN	8.14848e-220	0.546652	0.969	0.675	1.47341e-215	0
GIPC1	1.15039e-219	0.540583	0.969	0.68	2.08014e-215	0
DBI	1.19861e-219	0.541616	0.962	0.692	2.16733e-215	0
METRN	7.49822e-219	0.546235	0.934	0.566	1.35583e-214	0
USB1	5.05535e-218	0.582576	0.885	0.514	9.14107e-214	0
WNT4	7.78986e-217	0.849852	0.658	0.349	1.40856e-212	0
MYO5C	1.96394e-216	0.575639	0.824	0.469	3.5512e-212	0
CLN6	1.75419e-215	0.555964	0.907	0.557	3.17192e-211	0
GALNT18	5.36422e-215	0.668504	0.7	0.378	9.69959e-211	0
PRKDC	7.03379e-215	0.511681	0.954	0.649	1.27185e-210	0
SORT1	3.54771e-214	0.544661	0.924	0.538	6.41497e-210	0
ACVR1B	2.47478e-213	0.564013	0.845	0.51	4.47489e-209	0
SH3BP4	5.0102e-213	0.603779	0.823	0.505	9.05945e-209	0
GNG11	2.11232e-212	0.521793	0.938	0.608	3.8195e-208	0
TP53I11	2.58591e-212	0.540783	0.933	0.623	4.67585e-208	0
AGFG2	7.91655e-212	0.536118	0.879	0.531	1.43147e-207	0
GSR	1.67827e-211	0.490501	0.998	0.822	3.03466e-207	0
MEGF8	2.07503e-211	0.507006	0.913	0.583	3.75207e-207	0
CAP2	3.13559e-211	0.814794	0.641	0.335	5.66977e-207	0
BAAT	3.8228e-210	1.04077	0.573	0.276	6.91239e-206	0
AKR1B10	1.75291e-209	0.555458	1	0.883	3.16962e-205	0
CHST15	2.01684e-209	0.707846	0.706	0.386	3.64685e-205	0
ABCC3	2.91681e-209	0.418498	0.998	0.844	5.27418e-205	0
SLCO3A1	3.81944e-209	0.67553	0.687	0.37	6.90632e-205	0
KCNK3	3.85033e-209	1.22972	0.483	0.218	6.96216e-205	0
PSPH	1.10376e-208	0.610214	0.832	0.479	1.99582e-204	0
CNTN1	1.86288e-208	0.412413	1	0.921	3.36846e-204	0
DECR1	3.87629e-208	0.551797	0.884	0.528	7.00911e-204	0
MFSD1	1.93891e-207	0.559448	0.929	0.566	3.50593e-203	0
MORN2	2.07013e-207	0.581958	0.808	0.474	3.74321e-203	0
INAVA	2.79591e-207	0.548692	0.893	0.556	5.05556e-203	0
TMEM37	3.37359e-207	0.588633	0.873	0.533	6.10013e-203	0
ARHGAP18	2.0377e-205	0.525081	0.977	0.696	3.68458e-201	0
HERC2	2.24043e-205	0.520856	0.884	0.551	4.05115e-201	0
RNASEH2C	2.32553e-205	0.756958	0.661	0.362	4.20503e-201	0
VSTM2L	3.7731e-205	0.69924	0.768	0.429	6.82252e-201	0
CFI	5.56588e-205	0.877266	0.544	0.249	1.00642e-200	0
SESN3	2.95925e-204	0.832864	0.668	0.362	5.35092e-200	0
ABHD15	6.81699e-204	0.596586	0.757	0.433	1.23265e-199	0
MARCKSL1	9.80489e-204	0.462813	0.986	0.75	1.77292e-199	0
ABCB6	1.3695e-203	0.521966	0.943	0.637	2.47632e-199	0
GLP2R	1.78866e-203	0.801764	0.592	0.286	3.23425e-199	0
ECHS1	2.49248e-203	0.499045	0.988	0.72	4.50691e-199	0
SLC46A3	1.01457e-202	0.698452	0.677	0.355	1.83455e-198	0
SEMA4G	2.93266e-202	0.609648	0.781	0.447	5.30284e-198	0
C9orf152	8.96401e-202	0.841443	0.596	0.301	1.62087e-197	0
TEAD2	9.54765e-202	0.550762	0.781	0.466	1.72641e-197	0
IGFBP1	1.51046e-201	0.43179	0.661	0.341	2.73122e-197	0
PNPO	1.63928e-201	0.550391	0.903	0.534	2.96414e-197	0
AGA	2.0473e-201	0.548699	0.814	0.475	3.70193e-197	0
TSPAN7	2.60486e-201	0.764314	0.686	0.359	4.7101e-197	0
CUEDC1	3.75082e-201	0.497141	0.872	0.539	6.78223e-197	0
LRIG1	4.37403e-201	0.818261	0.553	0.267	7.90912e-197	0
COQ2	6.19995e-201	0.753296	0.681	0.372	1.12107e-196	0
PEPD	7.14766e-201	0.505676	0.959	0.595	1.29244e-196	0
MITF	7.62165e-200	0.542446	0.844	0.519	1.37815e-195	0
ATOH8	1.01884e-199	0.689913	0.634	0.33	1.84227e-195	0
CNFN	2.27388e-199	0.549901	0.834	0.483	4.11163e-195	0
NDUFB3	3.36057e-199	0.497182	0.932	0.599	6.07658e-195	0
IFT57	3.58671e-199	0.489462	0.925	0.611	6.48548e-195	0
OCLN	6.52891e-199	0.511976	0.898	0.574	1.18056e-194	0
COA3	4.89869e-198	0.493085	0.977	0.714	8.85782e-194	0
DNAJA1	1.44445e-197	0.469678	0.983	0.747	2.61185e-193	0
COTL1	1.96279e-197	0.718342	0.642	0.334	3.54911e-193	0
ASB9	2.5588e-197	0.643542	0.717	0.408	4.62683e-193	0
PPA2	6.21519e-197	0.565041	0.854	0.537	1.12383e-192	0
POP5	7.83522e-197	0.542274	0.853	0.485	1.41676e-192	0
RGCC	1.50863e-196	0.904503	0.549	0.267	2.72791e-192	0
STK38	1.81876e-196	0.494116	0.897	0.574	3.28868e-192	0
ATP6V1H	3.91685e-196	0.529495	0.865	0.515	7.08245e-192	0
SIRPA	4.26758e-196	0.672064	0.652	0.34	7.71665e-192	0
RAB15	8.12859e-196	0.516802	0.962	0.632	1.46981e-191	0
C1QTNF6	9.90733e-196	0.768489	0.656	0.353	1.79144e-191	0
PHACTR2	1.11032e-195	0.666597	0.685	0.374	2.00767e-191	0
GOLM1	1.1128e-195	0.422127	0.999	0.88	2.01217e-191	0
TAX1BP3	1.55272e-195	0.46249	0.994	0.78	2.80764e-191	0
LXN	1.60132e-195	0.654866	0.983	0.742	2.8955e-191	0
CAVIN1	2.11426e-195	0.487878	0.923	0.633	3.823e-191	0
ZNF428	3.58774e-195	0.497961	0.904	0.559	6.48736e-191	0
ZNF219	4.96122e-195	0.529178	0.933	0.573	8.97089e-191	0
INSL4	1.70157e-194	0.441057	0.895	0.511	3.07679e-190	0
EBPL	2.63127e-194	0.505126	0.913	0.614	4.75787e-190	0
SMIM14	2.65121e-194	0.473262	0.977	0.725	4.79391e-190	0
ALAD	2.78888e-194	0.584711	0.778	0.456	5.04285e-190	0
CPPED1	5.56543e-194	0.52222	0.92	0.603	1.00634e-189	0
EMC10	5.99473e-194	0.449812	0.995	0.802	1.08397e-189	0
TNS4	7.45061e-194	0.625571	0.738	0.408	1.34722e-189	0
KRCC1	1.20462e-193	0.52934	0.837	0.516	2.1782e-189	0
PRKAR1B	1.33006e-193	0.690096	0.661	0.36	2.40501e-189	0
CYB561A3	2.73353e-193	0.553451	0.822	0.467	4.94277e-189	0
STIM1	3.63654e-193	0.479302	0.963	0.657	6.5756e-189	0
SNF8	3.89166e-193	0.500964	0.974	0.658	7.03691e-189	0
PLEKHA6	3.92871e-193	0.46414	0.903	0.543	7.1039e-189	0
ASF1A	1.54182e-192	0.507751	0.753	0.431	2.78793e-188	0
PSMD1	2.69356e-192	0.470227	0.932	0.618	4.8705e-188	0
CCDC80	3.77719e-192	0.571379	0.818	0.482	6.82991e-188	0
CAST	1.15556e-191	0.417396	1	0.953	2.08949e-187	0
PNPLA4	1.17841e-191	0.653292	0.71	0.398	2.13081e-187	0
HIF1A	1.41057e-191	0.465023	0.986	0.769	2.5506e-187	0
RBFOX3	2.49832e-191	0.673312	0.667	0.368	4.51745e-187	0
BABAM2	2.69322e-191	0.495869	0.925	0.583	4.86988e-187	0
IL1R1	3.16419e-191	0.501594	0.88	0.543	5.72149e-187	0
G6PD	6.90941e-191	0.540837	1	0.837	1.24936e-186	0
GPRC5B	8.40463e-191	0.765246	0.576	0.285	1.51973e-186	0
CISD3	2.44221e-190	0.521176	0.951	0.6	4.41601e-186	0
PDK2	2.72562e-190	0.528368	0.814	0.471	4.92847e-186	0
NUDT15	3.12606e-190	0.643257	0.719	0.412	5.65254e-186	0
DHX9	1.40208e-189	0.471244	0.951	0.646	2.53524e-185	0
CASTOR3	1.595e-189	0.543111	0.773	0.45	2.88408e-185	0
ATP8B2	2.49192e-189	0.527205	0.869	0.545	4.50588e-185	0
CYB5B	3.10968e-189	0.455353	0.999	0.875	5.62293e-185	0
TP53I3	6.32446e-189	0.393291	0.969	0.629	1.14359e-184	0
HIST1H3H	2.49831e-188	0.672441	0.71	0.391	4.51745e-184	0
BTD	3.28557e-188	0.516237	0.871	0.526	5.94097e-184	0
TP63	4.35329e-188	0.732613	0.622	0.329	7.87162e-184	0
CBX6	6.98569e-188	0.504365	0.936	0.633	1.26315e-183	0
SIPA1L3	1.40243e-187	0.482048	0.963	0.681	2.53587e-183	0
RNF43	2.43496e-187	0.541747	0.825	0.489	4.4029e-183	0
FBXO9	3.75189e-187	0.500237	0.829	0.516	6.78416e-183	0
CA5B	4.10034e-187	0.538337	0.789	0.475	7.41424e-183	0
CHP1	4.93032e-187	0.444044	0.991	0.793	8.91501e-183	0
NUDT9	1.84274e-186	0.542308	0.841	0.514	3.33204e-182	0
NDUFB2	1.89537e-186	0.483858	0.953	0.62	3.4272e-182	0
ITM2C	1.93042e-186	0.434782	0.995	0.813	3.49058e-182	0
ARL15	3.32205e-186	0.591716	0.713	0.402	6.00693e-182	0
TOR1A	3.52225e-186	0.496438	0.888	0.555	6.36893e-182	0
GLUL	3.74804e-186	0.471277	0.992	0.776	6.77721e-182	0
CALM1	5.57128e-186	0.482369	0.942	0.631	1.0074e-181	0
OSGIN1	1.79643e-185	0.587802	0.72	0.401	3.24831e-181	0
HNRNPA2B1	2.3439e-185	0.406247	0.992	0.787	4.23824e-181	0
UBE2E3	5.84189e-185	0.443355	0.954	0.654	1.05633e-180	0
POLE4	6.71129e-185	0.590761	0.723	0.421	1.21354e-180	0
FIBP	7.58871e-185	0.468494	0.892	0.534	1.37219e-180	0
CDH6	1.12201e-184	0.657263	0.631	0.315	2.02881e-180	0
NMI	1.89783e-184	0.548674	0.748	0.432	3.43165e-180	0
TCTN1	2.13801e-184	0.473011	0.93	0.592	3.86594e-180	0
PDZD8	2.65907e-184	0.379361	0.992	0.835	4.80813e-180	0
PCDHA12	8.20692e-184	0.77425	0.598	0.314	1.48397e-179	0
CCDC102A	8.23393e-184	0.624188	0.65	0.357	1.48886e-179	0
PDHB	1.99005e-183	0.435185	0.973	0.7	3.59841e-179	0
AP5S1	3.49799e-183	0.507881	0.797	0.463	6.32506e-179	0
FRAS1	4.56413e-183	0.596939	0.749	0.425	8.25286e-179	0
BAX	5.05266e-183	0.512725	0.999	0.823	9.13621e-179	0
NFIX	5.24463e-183	0.673806	0.651	0.36	9.48335e-179	0
CYTH3	8.07101e-183	0.732921	0.596	0.319	1.4594e-178	0
ATP6V0D1	1.02377e-182	0.466242	0.959	0.607	1.85118e-178	0
PLAAT4	1.37382e-182	0.535766	0.782	0.441	2.48414e-178	0
PARD3B	3.15349e-182	0.83101	0.482	0.225	5.70213e-178	0
IFT22	3.48333e-182	0.480493	0.893	0.561	6.29856e-178	0
EBNA1BP2	8.20195e-182	0.462521	0.928	0.577	1.48308e-177	0
PRKAR2B	2.03215e-181	0.82849	0.495	0.236	3.67454e-177	0
MPC2	2.80906e-181	0.465746	0.966	0.702	5.07935e-177	0
PIK3R1	3.00584e-181	0.521026	0.811	0.495	5.43516e-177	0
CHEK2	4.70626e-181	0.621196	0.674	0.384	8.50986e-177	0
STEAP2	5.86291e-181	0.443171	0.954	0.683	1.06013e-176	0
CAMK1	1.29162e-180	0.542841	0.763	0.436	2.3355e-176	0
HAVCR1	2.71168e-180	0.433764	0.887	0.59	4.90325e-176	0
CETN2	3.60002e-180	0.444713	0.961	0.667	6.50955e-176	0
UROS	5.73682e-180	0.492739	0.931	0.599	1.03733e-175	0
CELSR1	6.40044e-180	0.433486	0.882	0.572	1.15733e-175	0
LPCAT3	1.5176e-179	0.479466	0.866	0.521	2.74412e-175	0
WDR77	1.58492e-179	0.605083	0.692	0.39	2.86585e-175	0
CAPN2	1.64059e-179	0.386011	0.999	0.888	2.96652e-175	0
NR2F2	1.85247e-179	0.497069	0.918	0.625	3.34964e-175	0
MMP24OS	1.93485e-179	0.43319	0.989	0.77	3.49859e-175	0
PTGES2	2.8873e-179	0.454781	0.866	0.525	5.22081e-175	0
MCCC2	3.29948e-179	0.477822	0.9	0.535	5.96613e-175	0
FBXW2	7.5575e-179	0.43689	0.962	0.722	1.36655e-174	0
IRAK1	8.77867e-179	0.457916	0.973	0.689	1.58736e-174	0
GALNT1	1.14319e-178	0.488836	0.983	0.692	2.06712e-174	0
HCFC1R1	1.30716e-178	0.451178	0.954	0.67	2.3636e-174	0
MAST4	1.35117e-178	0.465542	0.88	0.546	2.44319e-174	0
S1PR3	2.1834e-178	0.742396	0.619	0.327	3.94802e-174	0
LASP1	3.16162e-178	0.395229	0.987	0.813	5.71685e-174	0
ARRB1	4.88236e-178	0.458127	0.922	0.612	8.82829e-174	0
PGAP3	5.66897e-178	0.496378	0.864	0.531	1.02506e-173	0
SALL2	6.16764e-178	0.899987	0.512	0.257	1.11523e-173	0
SCN9A	7.23115e-178	0.492374	0.723	0.425	1.30754e-173	0
TMEM199	7.72104e-178	0.456645	0.857	0.515	1.39612e-173	0
RTL8B	1.09731e-177	0.607394	0.667	0.372	1.98416e-173	0
PEG10	1.21309e-177	0.451207	0.867	0.557	2.19351e-173	0
PCDHA4	1.30247e-177	0.607109	0.661	0.368	2.35513e-173	0
APBB1	2.74726e-177	0.679943	0.59	0.311	4.96759e-173	0
SLC49A4	9.8364e-177	0.473608	0.894	0.552	1.77862e-172	0
BSCL2	1.94112e-176	0.466773	0.967	0.635	3.50993e-172	0
KRT4	2.44557e-176	0.929892	0.556	0.283	4.42208e-172	0
TCN2	3.94362e-176	0.462945	0.903	0.541	7.13085e-172	0
SDC3	7.24389e-176	0.495913	0.823	0.488	1.30984e-171	0
SLC7A5	7.30967e-176	0.477953	0.985	0.709	1.32173e-171	0
CYP4V2	1.6663e-175	0.649394	0.658	0.357	3.01301e-171	0
KCNK5	5.18954e-175	0.46449	0.818	0.48	9.38372e-171	0
ADGRA3	5.22057e-175	0.721654	0.579	0.309	9.43984e-171	0
CTSO	5.78643e-175	0.785928	0.591	0.314	1.0463e-170	0
REPIN1	7.3992e-175	0.424705	0.85	0.537	1.33792e-170	0
DCBLD1	7.72276e-175	0.463286	0.77	0.46	1.39643e-170	0
AASDHPPT	8.7341e-175	0.435848	0.892	0.581	1.5793e-170	0
COPS9	9.24754e-175	0.530106	0.799	0.476	1.67214e-170	0
CYFIP2	1.01748e-174	0.42945	0.872	0.474	1.8398e-170	0
PEBP1	1.18322e-174	0.403525	0.993	0.807	2.1395e-170	0
ATF5	2.24799e-174	0.47433	0.736	0.425	4.06482e-170	0
NET1	3.95516e-174	0.450601	0.964	0.719	7.15172e-170	0
NDUFA2	5.37303e-174	0.41601	0.996	0.82	9.71552e-170	0
PFKM	5.72637e-174	0.457929	0.899	0.572	1.03544e-169	0
BOC	6.00486e-174	0.993364	0.398	0.171	1.0858e-169	0
WDR34	1.33315e-173	0.478623	0.832	0.498	2.41061e-169	0
EIPR1	1.76062e-173	0.481255	0.826	0.505	3.18355e-169	0
AK4	2.32405e-173	0.425249	0.935	0.674	4.20235e-169	0
DIS3L	4.01017e-173	0.436324	0.869	0.548	7.25119e-169	0
GSTA1	4.0922e-173	0.80858	0.74	0.458	7.39951e-169	0
HKDC1	1.16723e-172	0.626142	0.636	0.341	2.11059e-168	0
TF	1.73699e-172	0.830089	0.802	0.558	3.14082e-168	0
FXYD2	2.69332e-172	0.644904	0.84	0.566	4.87006e-168	0
BAG2	5.32793e-172	0.455791	0.929	0.613	9.63397e-168	0
PECR	1.913e-171	0.477989	0.844	0.523	3.45909e-167	0
TSTA3	1.93954e-171	0.472508	0.845	0.527	3.50708e-167	0
SLC2A4RG	2.18816e-171	0.442868	0.885	0.543	3.95662e-167	0
MAP3K12	4.01218e-171	0.445291	0.932	0.629	7.25482e-167	0
VTCN1	4.88329e-171	0.709557	0.604	0.317	8.82997e-167	0
PSMA4	4.94667e-171	0.411449	0.989	0.746	8.94457e-167	0
YIPF1	4.96555e-171	0.515872	0.753	0.438	8.97871e-167	0
ALG1	6.03172e-171	0.532153	0.758	0.434	1.09066e-166	0
TTC8	6.36709e-171	0.524919	0.815	0.497	1.1513e-166	0
ECHDC1	6.4447e-171	0.468159	0.845	0.523	1.16533e-166	0
CAVIN2	7.13349e-171	0.480239	0.827	0.496	1.28988e-166	0
MYORG	1.48416e-170	0.664579	0.637	0.354	2.68366e-166	0
RASAL2	2.50246e-170	0.534998	0.724	0.424	4.52495e-166	0
ABCC2	3.45094e-170	0.433506	0.981	0.679	6.23999e-166	0
PIGQ	4.04368e-170	0.474664	0.787	0.464	7.31179e-166	0
SCPEP1	4.23511e-170	0.442781	0.899	0.555	7.65792e-166	0
AK1	5.63844e-170	0.45311	0.892	0.522	1.01954e-165	0
ANKFY1	6.86789e-170	0.432417	0.915	0.587	1.24185e-165	0
FAM120AOS	7.1635e-170	0.434514	0.877	0.573	1.2953e-165	0
DOLK	1.01168e-169	0.512128	0.766	0.448	1.82933e-165	0
HHIPL2	1.01206e-169	0.526518	0.746	0.434	1.83001e-165	0
TEX9	1.82859e-169	0.554061	0.7	0.387	3.30645e-165	0
TTC30A	2.36074e-169	0.775994	0.534	0.282	4.26869e-165	0
EPHX1	3.0456e-169	0.482729	1	0.904	5.50705e-165	0
JMJD8	4.17595e-169	0.457529	0.885	0.546	7.55095e-165	0
KHK	4.62843e-169	0.549172	0.629	0.349	8.36912e-165	0
VAMP8	5.37813e-169	0.485468	0.975	0.717	9.72474e-165	0
ITPR2	6.66915e-169	0.720604	0.512	0.256	1.20592e-164	0
ADCY3	1.27859e-168	0.573405	0.698	0.403	2.31194e-164	0
CDK5	1.29168e-168	0.615878	0.721	0.411	2.33561e-164	0
CMC1	1.64117e-168	0.484505	0.8	0.488	2.96756e-164	0
IRS1	1.86383e-168	0.46439	0.84	0.51	3.37018e-164	0
NEK9	2.76444e-168	0.431159	0.864	0.54	4.99867e-164	0
ATOX1	3.12069e-168	0.463093	0.945	0.634	5.64283e-164	0
SUSD1	3.32621e-168	0.544877	0.741	0.441	6.01445e-164	0
UQCC2	3.47848e-168	0.43321	0.877	0.541	6.28979e-164	0
ZNRF3	3.8976e-168	0.58178	0.67	0.377	7.04764e-164	0
ATIC	4.66189e-168	0.436418	0.977	0.714	8.42963e-164	0
ROGDI	6.61874e-168	0.623181	0.625	0.352	1.1968e-163	0
PROCR	1.32541e-167	0.424341	0.816	0.471	2.39661e-163	0
NRIP1	2.67805e-167	0.429231	0.936	0.637	4.84244e-163	0
BCO1	3.85182e-167	0.771382	0.575	0.308	6.96486e-163	0
TMEM250	4.21155e-167	0.453333	0.91	0.589	7.61533e-163	0
ATP6V0E2	8.05392e-167	0.510133	0.809	0.475	1.45631e-162	0
MGLL	8.22946e-167	0.432415	0.985	0.78	1.48805e-162	0
UQCRQ	8.2443e-167	0.45444	0.985	0.726	1.49073e-162	0
IQGAP2	8.51561e-167	0.535838	0.734	0.418	1.53979e-162	0
NXPE3	1.03439e-166	0.461952	0.836	0.515	1.87039e-162	0
POLR1A	1.41027e-166	0.439643	0.833	0.502	2.55006e-162	0
ANAPC15	2.56883e-166	0.459461	0.866	0.537	4.64495e-162	0
RHOBTB1	3.91926e-166	0.410745	0.938	0.648	7.0868e-162	0
SRGAP1	4.42811e-166	0.429347	0.756	0.458	8.00691e-162	0
GTF2A2	4.84528e-166	0.403619	0.983	0.76	8.76123e-162	0
TYRO3	7.49735e-166	0.68906	0.597	0.323	1.35567e-161	0
COMMD1	7.50406e-166	0.445527	0.859	0.542	1.35688e-161	0
ST6GALNAC4	8.24814e-166	0.63168	0.621	0.349	1.49143e-161	0
LLGL2	8.27322e-166	0.418247	0.904	0.582	1.49596e-161	0
YWHAB	8.32954e-166	0.435504	0.952	0.63	1.50615e-161	0
ZFP36L2	1.51911e-165	0.434577	0.982	0.72	2.74686e-161	0
NACC1	3.2791e-165	0.46116	0.948	0.628	5.92928e-161	0
SFRP1	5.59931e-165	0.356203	0.624	0.336	1.01247e-160	0
ALDH16A1	5.73829e-165	0.571194	0.684	0.394	1.0376e-160	0
PSMD14	7.31954e-165	0.502551	0.758	0.453	1.32352e-160	0
CYBA	7.45891e-165	0.414523	0.998	0.848	1.34872e-160	0
GPAA1	1.34054e-164	0.436439	0.981	0.707	2.42397e-160	0
ATP5MF	1.42019e-164	0.46291	0.936	0.607	2.56799e-160	0
TPPP3	1.43325e-164	0.462863	0.973	0.696	2.59161e-160	0
DTD2	2.56535e-164	0.509495	0.754	0.445	4.63867e-160	0
ZNF618	3.76871e-164	0.438318	0.827	0.518	6.81459e-160	0
CD302	4.34634e-164	0.525952	0.673	0.384	7.85905e-160	0
UNC119B	6.52106e-164	0.447931	0.928	0.638	1.17914e-159	0
TUSC3	8.05628e-164	0.426425	0.976	0.699	1.45674e-159	0
PBLD	1.20475e-163	0.447383	0.787	0.462	2.17843e-159	0
CFL1	1.48237e-163	0.356997	0.999	0.879	2.68042e-159	0
CCDC34	1.70064e-163	0.418622	0.779	0.461	3.07511e-159	0
STS	1.9761e-163	0.545633	0.675	0.389	3.57319e-159	0
KIRREL1	2.0575e-163	0.624372	0.586	0.318	3.72037e-159	0
C11orf49	2.34978e-163	0.422402	0.946	0.654	4.24887e-159	0
SUMF1	2.48097e-163	0.445823	0.776	0.457	4.48609e-159	0
UROD	2.56945e-163	0.429576	0.796	0.456	4.64607e-159	0
LANCL2	2.74411e-163	0.749736	0.59	0.324	4.96191e-159	0
PTPRG	4.70331e-163	0.932819	0.457	0.221	8.50452e-159	0
SPATA20	5.61652e-163	0.413137	0.971	0.68	1.01558e-158	0
GCNT1	9.09616e-163	0.876043	0.377	0.158	1.64477e-158	0
WDR73	1.66872e-162	0.462366	0.786	0.472	3.01738e-158	0
PBX1	1.71515e-162	0.404017	0.866	0.538	3.10133e-158	0
GBA	1.72639e-162	0.398288	0.895	0.518	3.12166e-158	0
OPN3	2.08111e-162	0.431032	0.889	0.616	3.76307e-158	0
NREP	4.42453e-162	0.528436	0.667	0.39	8.00044e-158	0
SNRNP25	6.01267e-162	0.472259	0.747	0.435	1.08721e-157	0
HINT2	8.3589e-162	0.462614	0.856	0.512	1.51146e-157	0
VSIR	9.73363e-162	0.575903	0.646	0.359	1.76004e-157	0
PHB	1.79373e-161	0.413039	0.869	0.523	3.24343e-157	0
ZMPSTE24	2.23689e-161	0.422806	0.883	0.549	4.04474e-157	0
PDE3A	4.52427e-161	0.426451	0.895	0.565	8.18079e-157	0
TCTEX1D2	5.47616e-161	0.48929	0.789	0.481	9.90199e-157	0
IGFBP7	2.116e-160	0.466814	0.695	0.376	3.82616e-156	0
ZBED1	2.13775e-160	0.479439	0.793	0.496	3.86548e-156	0
APBA2	2.219e-160	0.655541	0.566	0.303	4.0124e-156	0
MARVELD2	2.63166e-160	0.447414	0.728	0.432	4.75856e-156	0
SOD1	2.69171e-160	0.383966	0.984	0.773	4.86714e-156	0
POLR3H	2.81802e-160	0.523337	0.754	0.449	5.09554e-156	0
BMP4	3.19261e-160	0.5968	0.702	0.423	5.77287e-156	0
GLIPR1	4.54171e-160	0.654598	0.566	0.299	8.21231e-156	0
HSP90AA1	5.54954e-160	0.370828	0.994	0.839	1.00347e-155	0
TTR	5.9662e-160	0.253205	0.628	0.319	1.07881e-155	0
MICU2	6.83922e-160	0.449598	0.797	0.485	1.23667e-155	0
GPR141	1.08664e-159	1.37835	0.307	0.112	1.96486e-155	0
WDFY3	1.15063e-159	0.485479	0.711	0.424	2.08058e-155	0
MORC4	1.1811e-159	0.469051	0.88	0.574	2.13567e-155	0
SDSL	2.69366e-159	0.617841	0.666	0.373	4.87067e-155	0
IFI35	3.29777e-159	0.444388	0.769	0.452	5.96302e-155	0
NDUFA4	3.68899e-159	0.357039	0.998	0.873	6.67044e-155	0
PYROXD2	5.60783e-159	0.724175	0.566	0.309	1.01401e-154	0
MSN	7.05375e-159	0.350241	0.982	0.784	1.27546e-154	0
PIK3R2	7.82065e-159	0.439648	0.929	0.617	1.41413e-154	0
ADRA1D	1.05217e-158	0.489094	0.714	0.402	1.90253e-154	0
DUSP23	1.30713e-158	0.429479	0.892	0.574	2.36356e-154	0
ST5	1.63363e-158	0.756599	0.539	0.288	2.95394e-154	0
SLC25A13	1.7136e-158	0.511878	0.777	0.463	3.09852e-154	0
CLN3	2.33569e-158	0.430112	0.836	0.497	4.22339e-154	0
F13B	2.51163e-158	0.704012	0.457	0.213	4.54153e-154	0
FYN	4.30439e-158	0.979894	0.321	0.121	7.7832e-154	0
DEPTOR	4.44159e-158	0.716872	0.538	0.281	8.03129e-154	0
PI4KA	7.4958e-158	0.40082	0.806	0.487	1.35539e-153	0
FLNA	1.5681e-157	0.387567	0.973	0.753	2.83544e-153	0
SLC40A1	1.73892e-157	0.430886	0.939	0.581	3.14432e-153	0
ADAM15	1.9698e-157	0.407446	0.989	0.752	3.56179e-153	0
SEC14L4	3.73492e-157	0.646893	0.596	0.335	6.75349e-153	0
TMBIM4	4.41308e-157	0.407159	0.964	0.679	7.97973e-153	0
NIPAL3	6.95034e-157	0.450192	0.867	0.556	1.25676e-152	0
MYL6B	7.90219e-157	0.413169	0.911	0.603	1.42887e-152	0
PRAME	1.23006e-156	0.417846	0.933	0.638	2.22419e-152	0
USP5	1.36046e-156	0.440952	0.884	0.554	2.45998e-152	0
MSRB3	1.69888e-156	0.499452	0.736	0.441	3.07191e-152	0
UGDH	1.76435e-156	0.35435	0.999	0.914	3.19029e-152	0
MAGI3	1.81781e-156	0.608773	0.616	0.352	3.28696e-152	0
HSPA8	2.30326e-156	0.383504	0.997	0.845	4.16475e-152	0
OBSL1	2.76024e-156	0.414549	0.765	0.473	4.99107e-152	0
HS6ST1	2.76955e-156	0.525115	0.642	0.371	5.0079e-152	0
TSKU	2.80498e-156	0.392016	0.998	0.854	5.07197e-152	0
FAM171B	3.61909e-156	0.546996	0.643	0.373	6.54404e-152	0
SPRYD4	4.67992e-156	0.410821	0.757	0.435	8.46223e-152	0
BDH2	8.19933e-156	0.450463	0.751	0.442	1.4826e-151	0
ABHD4	9.353e-156	0.416107	0.836	0.509	1.69121e-151	0
STARD7	1.03875e-155	0.436513	0.867	0.559	1.87827e-151	0
GPS1	1.78399e-155	0.420315	0.878	0.543	3.22581e-151	0
PCSK5	1.88492e-155	0.395776	0.812	0.471	3.40832e-151	0
COMMD4	2.76579e-155	0.440615	0.745	0.428	5.0011e-151	0
PDCL3	3.43967e-155	0.416639	0.794	0.48	6.21961e-151	0
KEAP1	4.37856e-155	0.428532	0.932	0.628	7.9173e-151	0
NDUFC2	4.49309e-155	0.434277	0.957	0.67	8.12441e-151	0
MTHFS	1.34793e-154	0.39067	0.932	0.617	2.43733e-150	0
FMC1	1.44039e-154	0.411084	0.821	0.501	2.6045e-150	0
CHGB	1.64413e-154	0.462027	0.994	0.796	2.97292e-150	0
PARP9	2.65925e-154	0.455822	0.628	0.362	4.80845e-150	0
SLC39A11	2.67802e-154	0.444008	0.821	0.51	4.84239e-150	0
SLC45A4	4.76004e-154	0.820634	0.527	0.281	8.60711e-150	0
COPZ2	5.19158e-154	0.517675	0.684	0.402	9.38741e-150	0
FGG	6.14668e-154	0.58277	0.983	0.899	1.11144e-149	0
DHRSX	6.18375e-154	0.423242	0.897	0.611	1.11815e-149	0
CTDSPL	7.87956e-154	0.419486	0.919	0.612	1.42478e-149	0
DHFR	9.03838e-154	0.559134	0.6	0.328	1.63432e-149	0
PIGM	9.04052e-154	0.453256	0.751	0.453	1.63471e-149	0
ITPA	1.58737e-153	0.42734	0.846	0.524	2.87029e-149	0
CARMIL1	1.73667e-153	0.48038	0.732	0.436	3.14026e-149	0
ITIH2	2.44957e-153	0.656355	0.544	0.283	4.42931e-149	0
TPGS2	2.84037e-153	0.41124	0.933	0.659	5.13595e-149	0
TMEM144	2.92534e-153	0.450652	0.862	0.56	5.2896e-149	0
MEIS2	4.40898e-153	0.566533	0.584	0.323	7.97232e-149	0
ACP2	5.2069e-153	0.462259	0.796	0.48	9.41512e-149	0
CCND1	7.10485e-153	0.439378	0.915	0.598	1.2847e-148	0
PTPA	8.84225e-153	0.372615	0.977	0.738	1.59886e-148	0
PRDX1	9.42688e-153	0.388381	1	0.907	1.70457e-148	0
DBNL	1.10356e-152	0.383264	0.915	0.606	1.99546e-148	0
LAMTOR2	1.52366e-152	0.401117	0.972	0.696	2.75508e-148	0
TRIM32	1.63082e-152	0.426055	0.854	0.549	2.94885e-148	0
FAH	1.65242e-152	0.398842	0.804	0.483	2.98791e-148	0
NDUFA11	1.75593e-152	0.424915	0.921	0.61	3.17507e-148	0
MLEC	1.98469e-152	0.377312	0.994	0.831	3.58872e-148	0
SERPINI1	3.2992e-152	0.429991	0.669	0.386	5.9656e-148	0
SH3BGRL2	3.45931e-152	0.40947	0.818	0.502	6.25512e-148	0
DOCK1	4.92061e-152	0.411952	0.821	0.517	8.89745e-148	0
KIF1C	5.82689e-152	0.400252	0.965	0.689	1.05362e-147	0
FPGS	6.21537e-152	0.392223	0.824	0.514	1.12386e-147	0
TMEM185B	1.58049e-151	0.386758	0.911	0.605	2.85784e-147	0
MAN2B2	1.59831e-151	0.438784	0.785	0.465	2.89006e-147	0
AP1G2	1.9024e-151	0.358279	0.765	0.454	3.43993e-147	0
AMACR	3.96381e-151	0.447298	0.78	0.478	7.16736e-147	0
PKIG	3.98941e-151	0.5335	0.657	0.383	7.21365e-147	0
G6PC3	9.48795e-151	0.405912	0.982	0.726	1.71561e-146	0
NAV1	1.10218e-150	0.486998	0.621	0.353	1.99296e-146	0
FST	1.7591e-150	0.508564	0.612	0.332	3.1808e-146	0
NELFCD	2.09702e-150	0.397448	0.794	0.488	3.79183e-146	0
ARSD	2.74111e-150	0.485218	0.696	0.398	4.95647e-146	0
TMEM98	2.88168e-150	0.619883	0.582	0.318	5.21065e-146	0
CENPS	4.13908e-150	0.498526	0.698	0.407	7.48428e-146	0
CASP6	9.43946e-150	0.581033	0.621	0.357	1.70684e-145	0
MPDU1	1.02642e-149	0.411601	0.917	0.597	1.85597e-145	0
CD38	1.24598e-149	0.366661	0.8	0.474	2.25299e-145	0
GLUD1	1.53242e-149	0.406199	0.952	0.673	2.77091e-145	0
LAMTOR1	2.15733e-149	0.380657	0.992	0.798	3.90089e-145	0
DDIT4L	2.32927e-149	0.710806	0.611	0.344	4.21179e-145	0
AIFM2	2.45429e-149	0.427907	0.795	0.48	4.43784e-145	0
ETS2	2.54942e-149	0.449991	0.845	0.553	4.60986e-145	0
COMMD7	2.58372e-149	0.406034	0.908	0.591	4.67188e-145	0
ZNF444	2.58688e-149	0.379378	0.832	0.537	4.6776e-145	0
IQSEC2	2.68407e-149	0.385378	0.959	0.709	4.85334e-145	0
ADH1C	2.92777e-149	0.698498	0.623	0.338	5.29399e-145	0
PIP4K2A	3.96387e-149	0.445614	0.633	0.369	7.16747e-145	0
APEH	1.08121e-148	0.429379	0.927	0.606	1.95504e-144	0
DENND11	1.57667e-148	0.363853	0.899	0.587	2.85093e-144	0
PPM1H	1.7998e-148	0.521556	0.66	0.381	3.2544e-144	0
PGP	1.90368e-148	0.360795	0.871	0.547	3.44223e-144	0
RRS1	5.67813e-148	0.439165	0.775	0.46	1.02672e-143	0
CLCN7	5.81674e-148	0.38105	0.944	0.602	1.05178e-143	0
MTCH2	5.83007e-148	0.414503	0.834	0.518	1.05419e-143	0
THYN1	9.88089e-148	0.449664	0.671	0.4	1.78666e-143	0
RNF144B	1.07622e-147	0.59932	0.519	0.276	1.94602e-143	0
TM2D2	1.57949e-147	0.385548	0.853	0.542	2.85604e-143	0
FAIM	1.88208e-147	0.506585	0.674	0.394	3.40318e-143	0
NR1H4	2.03763e-147	0.545991	0.641	0.357	3.68444e-143	0
HNF1B	3.94364e-147	0.433319	0.763	0.473	7.1309e-143	0
HDDC2	5.71416e-147	0.38091	0.973	0.71	1.03323e-142	0
PTRHD1	6.45141e-147	0.377078	0.947	0.677	1.16654e-142	0
ST6GALNAC6	7.29475e-147	0.340026	0.83	0.534	1.31904e-142	0
WBP1	7.68698e-147	0.41752	0.956	0.684	1.38996e-142	0
BCHE	1.81843e-146	0.691775	0.454	0.219	3.28808e-142	0
PTMS	2.13097e-146	0.328749	0.994	0.847	3.85321e-142	0
ASL	3.55475e-146	0.37094	0.832	0.508	6.42769e-142	0
HSD17B4	6.77442e-146	0.422827	0.922	0.608	1.22495e-141	0
MGMT	7.54842e-146	0.51253	0.608	0.346	1.36491e-141	0
TRIM24	7.78977e-146	0.369085	0.847	0.557	1.40855e-141	0
DUSP3	7.91074e-146	0.382814	0.973	0.735	1.43042e-141	0
SPTSSA	8.67674e-146	0.333267	0.998	0.904	1.56893e-141	0
PLPP2	1.00608e-145	0.400844	0.974	0.71	1.8192e-141	0
PNMA1	1.04404e-145	0.405633	0.811	0.508	1.88783e-141	0
TP53INP1	1.1725e-145	0.373063	0.903	0.53	2.12011e-141	0
BYSL	1.33333e-145	0.419632	0.769	0.473	2.41093e-141	0
RDH14	1.36939e-145	0.379901	0.911	0.631	2.47613e-141	0
HEATR3	2.17544e-145	0.562242	0.63	0.367	3.93363e-141	0
OAZ2	4.65548e-145	0.374904	0.948	0.683	8.41804e-141	0
CFB	5.06397e-145	0.422667	0.976	0.76	9.15668e-141	0
PLD5	5.38045e-145	0.832915	0.475	0.247	9.72893e-141	0
PAPSS1	5.93487e-145	0.382453	0.881	0.582	1.07314e-140	0
PHKB	1.00774e-144	0.397895	0.961	0.671	1.82219e-140	0
DCAF6	1.06153e-144	0.365747	0.902	0.599	1.91946e-140	0
PSMD6	1.10619e-144	0.395174	0.872	0.565	2.00021e-140	0
BPNT1	1.20961e-144	0.407354	0.842	0.531	2.18722e-140	0
CCDC69	1.57634e-144	1.03205	0.436	0.219	2.85033e-140	0
PON3	1.95682e-144	0.442695	0.989	0.735	3.53832e-140	0
IDNK	2.04706e-144	0.597559	0.6	0.34	3.70149e-140	0
KDM4A	2.25936e-144	0.5068	0.679	0.41	4.08537e-140	0
ELAC2	2.58148e-144	0.367389	0.873	0.578	4.66784e-140	0
SLC38A6	3.48268e-144	0.557798	0.621	0.351	6.29737e-140	0
SGPL1	3.91876e-144	0.378241	0.845	0.53	7.08591e-140	0
FLAD1	4.45437e-144	0.458852	0.787	0.477	8.05439e-140	0
SELENON	4.66358e-144	0.409965	0.924	0.622	8.43269e-140	0
EXOC7	5.53835e-144	0.359268	0.916	0.611	1.00144e-139	0
NUDT22	5.81578e-144	0.422913	0.861	0.555	1.05161e-139	0
TMEM94	6.00275e-144	0.437015	0.788	0.494	1.08542e-139	0
SLC9A2	6.53022e-144	0.714719	0.559	0.315	1.18079e-139	0
PSME3	7.54174e-144	0.427537	0.795	0.483	1.3637e-139	0
SEPHS1	8.41138e-144	0.441957	0.66	0.384	1.52095e-139	0
DCDC2	1.25922e-143	0.874616	0.413	0.189	2.27692e-139	0
PXDN	1.50054e-143	0.984386	0.309	0.119	2.71327e-139	0
MED11	2.40783e-143	0.365896	0.877	0.55	4.35384e-139	0
CFD	2.40866e-143	0.50318	0.966	0.792	4.35534e-139	0
STRA6	2.90705e-143	0.358205	0.806	0.492	5.25653e-139	0
SNAPIN	8.52136e-143	0.40768	0.912	0.61	1.54083e-138	0
LDB1	1.28987e-142	0.358915	0.894	0.591	2.33234e-138	0
ARSB	1.38446e-142	0.426973	0.794	0.492	2.50338e-138	0
GJB1	1.60479e-142	0.649774	0.474	0.232	2.90178e-138	0
ASRGL1	1.69328e-142	0.640723	0.549	0.301	3.06179e-138	0
CYB561	2.3551e-142	0.408326	0.725	0.436	4.25849e-138	0
SERPINH1	2.63731e-142	0.374057	0.902	0.609	4.76878e-138	0
TMEM17	3.96401e-142	0.591939	0.622	0.362	7.16772e-138	0
SLC25A44	4.99269e-142	0.375101	0.858	0.542	9.02779e-138	0
CRIP1	5.97594e-142	0.279209	0.999	0.923	1.08057e-137	0
ENOSF1	6.57422e-142	0.360689	0.715	0.429	1.18875e-137	0
NDUFB1	7.068e-142	0.380998	0.959	0.672	1.27804e-137	0
SYNJ2BP	8.58791e-142	0.449424	0.708	0.422	1.55287e-137	0
RALGAPA2	9.44266e-142	0.445607	0.686	0.412	1.70742e-137	0
DCTPP1	1.00546e-141	0.389944	0.859	0.533	1.81807e-137	0
IGF2R	1.15439e-141	0.350146	0.853	0.533	2.08737e-137	0
PPL	1.34889e-141	0.420094	0.615	0.348	2.43907e-137	0
FUNDC1	1.35943e-141	0.369854	0.852	0.545	2.45811e-137	0
SLC35F6	1.39207e-141	0.379376	0.982	0.744	2.51714e-137	0
UGGT1	1.51108e-141	0.385052	0.949	0.664	2.73233e-137	0
NDUFAF3	1.63223e-141	0.387749	0.962	0.667	2.95141e-137	0
DLG3	1.64209e-141	0.431565	0.711	0.43	2.96923e-137	0
SLC22A3	1.93484e-141	0.341065	0.817	0.521	3.49858e-137	0
PINK1	3.24085e-141	0.393918	0.879	0.578	5.8601e-137	0
QDPR	3.72561e-141	0.412637	0.799	0.506	6.73666e-137	0
TSPAN17	4.95324e-141	0.388169	0.767	0.465	8.95644e-137	0
CYBC1	6.46212e-141	0.372586	0.887	0.569	1.16848e-136	0
DNM1	7.21683e-141	0.359384	0.934	0.653	1.30495e-136	0
DTX3L	7.92243e-141	0.343616	0.822	0.515	1.43253e-136	0
CSF2RA	9.55523e-141	0.565971	0.632	0.368	1.72778e-136	0
SPDEF	1.35011e-140	0.400732	0.764	0.467	2.44126e-136	0
APRT	1.36898e-140	0.384743	0.979	0.729	2.47538e-136	0
CTSC	2.09809e-140	0.399977	0.902	0.594	3.79376e-136	0
GRHPR	2.10278e-140	0.351578	0.981	0.75	3.80225e-136	0
EPB41L4A	3.20299e-140	0.366956	0.753	0.455	5.79165e-136	0
SPATA18	3.42418e-140	0.371119	0.71	0.384	6.19161e-136	0
NTPCR	4.18696e-140	0.390546	0.943	0.614	7.57085e-136	0
EXOC6	4.40651e-140	0.344345	0.872	0.566	7.96786e-136	0
LAP3	5.52116e-140	0.459302	0.675	0.406	9.98336e-136	0
ATP5F1E	6.31418e-140	0.330272	0.991	0.842	1.14173e-135	0
F7	6.56807e-140	0.97499	0.346	0.146	1.18764e-135	0
RMDN2	6.61635e-140	0.728658	0.508	0.277	1.19637e-135	0
C3	7.97531e-140	0.394534	0.986	0.759	1.4421e-135	0
POLDIP2	1.02516e-139	0.359295	0.989	0.774	1.85369e-135	0
ATP5MC1	1.52126e-139	0.375666	0.932	0.623	2.75074e-135	0
IVNS1ABP	1.54421e-139	0.402571	0.875	0.594	2.79224e-135	0
TTPAL	1.63814e-139	0.475591	0.613	0.352	2.96208e-135	0
UBB	2.72173e-139	0.296776	0.997	0.862	4.92142e-135	0
FAM229B	3.28283e-139	0.576697	0.633	0.372	5.93601e-135	0
HMBS	3.49616e-139	0.455768	0.718	0.431	6.32175e-135	0
AGPAT3	4.48946e-139	0.427448	0.806	0.509	8.11784e-135	0
SLC12A9	6.90483e-139	0.452172	0.735	0.433	1.24853e-134	0
MANSC1	7.26455e-139	0.354371	0.883	0.557	1.31358e-134	0
MFSD3	1.22257e-138	0.480128	0.709	0.426	2.21066e-134	0
JKAMP	2.36619e-138	0.399567	0.818	0.524	4.27855e-134	0
FOXRED2	2.82525e-138	0.551109	0.634	0.367	5.10862e-134	0
ACOT13	4.35882e-138	0.421813	0.924	0.617	7.88162e-134	0
TFDP2	4.88824e-138	0.38657	0.771	0.476	8.83891e-134	0
TRIM6	6.48063e-138	0.440851	0.679	0.41	1.17183e-133	0
ZDHHC16	6.59161e-138	0.385892	0.841	0.535	1.1919e-133	0
ACADM	7.57972e-138	0.395327	0.808	0.515	1.37057e-133	0
TRIM22	8.08054e-138	0.484914	0.643	0.36	1.46112e-133	0
EMC9	9.79823e-138	0.398947	0.827	0.531	1.77172e-133	0
MDH1	1.18397e-137	0.410602	0.845	0.517	2.14085e-133	0
STAT6	1.22671e-137	0.314088	0.936	0.64	2.21814e-133	0
CARD6	1.24404e-137	0.429257	0.666	0.394	2.24947e-133	0
NNMT	1.39944e-137	0.389236	0.935	0.671	2.53048e-133	0
PSME2	1.95332e-137	0.456922	0.623	0.358	3.53199e-133	0
PSMD2	1.96681e-137	0.402014	0.863	0.549	3.55639e-133	0
FAM83H	2.35746e-137	0.393899	0.904	0.549	4.26275e-133	0
YWHAQ	2.40191e-137	0.288611	0.996	0.872	4.34314e-133	0
SPR	3.17987e-137	0.376842	0.989	0.75	5.74984e-133	0
TIMMDC1	3.85086e-137	0.349082	0.942	0.648	6.96313e-133	0
DPP3	4.66789e-137	0.662608	0.532	0.297	8.44047e-133	0
LDOC1	5.12135e-137	0.320623	0.871	0.607	9.26042e-133	0
MLXIP	6.18968e-137	0.370341	0.758	0.474	1.11922e-132	0
DCAF11	6.27934e-137	0.430255	0.79	0.489	1.13543e-132	0
JDP2	6.34548e-137	0.503395	0.647	0.384	1.14739e-132	0
AMBP	6.53391e-137	0.802233	0.488	0.264	1.18146e-132	0
FAM210B	6.89964e-137	0.348659	0.905	0.567	1.24759e-132	0
ZDHHC12	7.67572e-137	0.410075	0.728	0.435	1.38792e-132	0
SLC5A6	7.87804e-137	0.426696	0.761	0.46	1.42451e-132	0
COX5B	1.09128e-136	0.344371	0.808	0.511	1.97326e-132	0
MFHAS1	1.31172e-136	0.349751	0.818	0.53	2.37185e-132	0
PRCP	1.47997e-136	0.361397	0.952	0.685	2.67608e-132	0
NUDT19	1.56286e-136	0.32702	0.852	0.544	2.82596e-132	0
EHMT2	2.13799e-136	0.492984	0.692	0.421	3.86591e-132	0
PTPN6	2.6065e-136	0.461588	0.688	0.41	4.71308e-132	0
TBX18	2.6334e-136	0.376496	0.907	0.64	4.76171e-132	0
CCT2	2.80304e-136	0.376194	0.827	0.522	5.06846e-132	0
PBXIP1	2.83806e-136	0.338207	0.82	0.482	5.13179e-132	0
SLC1A1	6.26544e-136	0.500056	0.621	0.359	1.13292e-131	0
NDUFS6	1.55706e-135	0.388435	0.887	0.578	2.81548e-131	0
TOLLIP	2.03036e-135	0.35207	0.849	0.549	3.6713e-131	0
SEL1L3	3.27227e-135	0.375477	0.863	0.554	5.91692e-131	0
NOP16	3.28574e-135	0.39115	0.906	0.594	5.94128e-131	0
TM7SF3	3.35791e-135	0.407228	0.989	0.702	6.07178e-131	0
TCTA	3.53874e-135	0.420554	0.713	0.434	6.39875e-131	0
C12orf75	3.66286e-135	0.350224	0.993	0.799	6.62319e-131	0
RHOBTB3	4.31211e-135	0.390445	0.829	0.529	7.79715e-131	0
VARS	5.32312e-135	0.360066	0.872	0.562	9.62527e-131	0
ROMO1	6.34743e-135	0.369017	0.99	0.797	1.14774e-130	0
TRMT6	6.88604e-135	0.331594	0.86	0.563	1.24513e-130	0
TPM1	7.60048e-135	0.30455	0.972	0.735	1.37432e-130	0
SLC48A1	9.76051e-135	0.339394	0.892	0.58	1.7649e-130	0
WDR11	1.01785e-134	0.363506	0.808	0.502	1.84048e-130	0
CPSF3	1.08563e-134	0.336638	0.853	0.548	1.96303e-130	0
ZNF326	1.10226e-134	0.379516	0.659	0.39	1.99311e-130	0
TNFSF15	1.83472e-134	0.314425	0.913	0.552	3.31754e-130	0
TIMM13	2.11633e-134	0.364253	0.956	0.666	3.82676e-130	0
FILIP1	2.29201e-134	0.435919	0.699	0.425	4.1444e-130	0
LIMK1	2.58065e-134	0.380552	0.872	0.562	4.66634e-130	0
HNRNPM	3.12509e-134	0.312659	0.784	0.49	5.65078e-130	0
AGPS	3.19559e-134	0.351477	0.898	0.611	5.77827e-130	0
H2AFY2	4.04356e-134	0.47993	0.593	0.339	7.31157e-130	0
ATP5PF	4.47373e-134	0.377845	0.724	0.439	8.0894e-130	0
BOP1	5.03305e-134	0.533186	0.631	0.369	9.10076e-130	0
AGTRAP	6.02187e-134	0.392313	0.853	0.528	1.08887e-129	0
SCAP	6.14673e-134	0.335592	0.82	0.506	1.11145e-129	0
ATPAF1	7.92212e-134	0.383451	0.919	0.612	1.43248e-129	0
PYGB	9.74908e-134	0.345115	0.989	0.765	1.76283e-129	0
HARS	1.04232e-133	0.376637	0.884	0.58	1.88472e-129	0
DDT	1.14343e-133	0.359688	0.904	0.62	2.06755e-129	0
PTPRS	1.46318e-133	0.361465	0.948	0.652	2.64571e-129	0
PDE7B	1.60035e-133	0.719781	0.54	0.303	2.89374e-129	0
FBN2	1.69936e-133	0.546095	0.58	0.32	3.07278e-129	0
NDUFB10	1.99938e-133	0.349214	0.986	0.781	3.61529e-129	0
RIMKLA	2.30456e-133	0.413178	0.713	0.437	4.1671e-129	0
WASHC3	2.91833e-133	0.36998	0.897	0.596	5.27692e-129	0
NINJ1	3.59661e-133	0.329589	0.997	0.83	6.50338e-129	0
NDUFA3	3.84755e-133	0.355108	0.967	0.726	6.95714e-129	0
CHCHD1	4.04749e-133	0.3585	0.922	0.623	7.31867e-129	0
TCAF1	4.21052e-133	0.368809	0.949	0.697	7.61346e-129	0
TIMM10	4.3326e-133	0.370984	0.935	0.631	7.83421e-129	0
HSPBP1	4.37695e-133	0.363703	0.833	0.536	7.9144e-129	0
GLIS3	1.16427e-132	0.381083	0.766	0.481	2.10524e-128	0
THRA	1.18144e-132	0.354713	0.952	0.683	2.13628e-128	0
TRAF3IP1	2.19968e-132	0.39351	0.789	0.485	3.97746e-128	0
GTF2I	2.36227e-132	0.348182	0.927	0.64	4.27146e-128	0
FUT8	2.42924e-132	0.410581	0.807	0.519	4.39255e-128	0
SLC22A23	2.72434e-132	0.309964	0.919	0.611	4.92615e-128	0
CHM	2.87301e-132	0.455487	0.65	0.396	5.19497e-128	0
TBC1D13	2.90677e-132	0.354769	0.745	0.465	5.25603e-128	0
PCCB	3.17659e-132	0.381679	0.84	0.535	5.74391e-128	0
COMMD5	3.56996e-132	0.363481	0.852	0.556	6.4552e-128	0
SLC30A1	3.58635e-132	0.380761	0.932	0.64	6.48484e-128	0
LMAN2L	3.67087e-132	0.394555	0.75	0.475	6.63767e-128	0
NUDCD2	3.76182e-132	0.285259	0.925	0.653	6.80213e-128	0
TIGD2	3.91672e-132	0.49382	0.631	0.379	7.08221e-128	0
FUZ	4.24893e-132	0.429224	0.702	0.429	7.68292e-128	0
DNAJC30	4.67888e-132	0.516039	0.562	0.32	8.46034e-128	0
FSTL1	4.82613e-132	0.502186	0.508	0.272	8.72661e-128	0
ACY1	4.87369e-132	0.45724	0.687	0.408	8.8126e-128	0
RFX5	5.4544e-132	0.428191	0.706	0.419	9.86264e-128	0
PRKACB	5.65606e-132	0.375123	0.821	0.524	1.02273e-127	0
SVBP	5.9379e-132	0.385872	0.741	0.467	1.07369e-127	0
WASHC5	6.92415e-132	0.35529	0.812	0.497	1.25202e-127	0
MAPKAP1	7.53656e-132	0.35441	0.927	0.638	1.36276e-127	0
PDZK1IP1	8.88699e-132	0.735732	0.456	0.235	1.60695e-127	0
SMYD2	1.01784e-131	0.387448	0.766	0.477	1.84045e-127	0
ZNF462	1.04089e-131	0.593272	0.454	0.235	1.88214e-127	0
POLR2F	1.10179e-131	0.363894	0.764	0.467	1.99226e-127	0
TRIM16L	1.93604e-131	0.363864	0.841	0.545	3.50074e-127	0
SHISA4	2.16976e-131	0.495157	0.644	0.371	3.92335e-127	0
VASN	2.27703e-131	0.449676	0.599	0.345	4.11733e-127	0
EID1	2.43516e-131	0.301401	0.991	0.82	4.40326e-127	0
UBE2L6	2.55166e-131	0.333741	0.793	0.504	4.61391e-127	0
NME1	3.22917e-131	0.367583	0.991	0.738	5.83899e-127	0
DAPK1	3.46571e-131	0.306417	0.959	0.723	6.26669e-127	0
DNPEP	4.54355e-131	0.387634	0.822	0.527	8.21565e-127	0
ZNF512B	5.83983e-131	0.343266	0.756	0.47	1.05596e-126	0
SLC35B4	6.24903e-131	0.360746	0.892	0.589	1.12995e-126	0
CALM2	7.52619e-131	0.31095	0.991	0.854	1.36089e-126	0
NUDT14	8.4723e-131	0.378433	0.752	0.456	1.53196e-126	0
PHF23	9.43684e-131	0.355722	0.836	0.539	1.70637e-126	0
ZC3H4	9.88032e-131	0.353189	0.887	0.581	1.78656e-126	0
SNX19	1.22377e-130	0.350427	0.822	0.528	2.21283e-126	0
TBCK	1.57932e-130	0.411901	0.55	0.306	2.85572e-126	0
LRRC8D	2.02833e-130	0.381936	0.725	0.454	3.66762e-126	0
HEXIM1	2.06226e-130	0.309222	0.959	0.717	3.72898e-126	0
BBS1	2.19108e-130	0.411578	0.633	0.376	3.96192e-126	0
BCKDHB	3.60566e-130	0.454558	0.678	0.41	6.51976e-126	0
GALT	3.96942e-130	0.397788	0.673	0.406	7.1775e-126	0
UST	4.53795e-130	0.670043	0.486	0.263	8.20552e-126	0
PLCXD3	5.1026e-130	0.425601	0.606	0.352	9.22652e-126	0
CYB5D2	5.99327e-130	0.353345	0.927	0.597	1.0837e-125	0
RBM24	6.17262e-130	0.856331	0.409	0.204	1.11613e-125	0
CADM4	6.45779e-130	0.380971	0.707	0.432	1.1677e-125	0
C1QTNF1	6.523e-130	0.365581	0.789	0.475	1.17949e-125	0
MUC16	6.60209e-130	1.19317	0.331	0.14	1.19379e-125	0
PIN1	8.26127e-130	0.39401	0.784	0.491	1.4938e-125	0
MID1	1.23216e-129	0.360403	0.961	0.664	2.22799e-125	0
TBCB	1.45692e-129	0.340351	0.992	0.802	2.6344e-125	0
MOSPD3	1.85741e-129	0.400248	0.74	0.454	3.35857e-125	0
UNC119	2.14611e-129	0.353435	0.734	0.453	3.8806e-125	0
ANXA3	2.34988e-129	0.521815	0.544	0.298	4.24905e-125	0
KIF18A	2.38993e-129	0.934897	0.368	0.173	4.32147e-125	0
DERA	2.71833e-129	0.347278	0.893	0.579	4.91528e-125	0
C4BPA	2.88659e-129	0.555178	0.565	0.318	5.21954e-125	0
L3HYPDH	3.01872e-129	0.264028	0.852	0.574	5.45844e-125	0
SCAMP4	3.30039e-129	0.377295	0.892	0.596	5.96776e-125	0
TOR3A	3.32573e-129	0.383451	0.775	0.476	6.01358e-125	0
SPPL2A	4.30001e-129	0.351052	0.989	0.785	7.77527e-125	0
DNMT3A	4.73555e-129	0.370138	0.723	0.451	8.56282e-125	0
AAMDC	5.09435e-129	0.334084	0.803	0.516	9.21161e-125	0
CAMK1D	5.72646e-129	0.400457	0.718	0.43	1.03546e-124	0
SLC38A9	9.06808e-129	0.485732	0.627	0.376	1.63969e-124	0
WDR61	9.41819e-129	0.343861	0.953	0.675	1.703e-124	0
ATP2A3	9.59936e-129	0.459386	0.643	0.386	1.73576e-124	0
SLC22A5	1.2324e-128	0.384587	0.679	0.409	2.22842e-124	0
HSPB11	1.78061e-128	0.324881	0.797	0.509	3.21969e-124	0
SHANK2	1.78962e-128	0.358973	0.634	0.381	3.236e-124	0
MTLN	2.69629e-128	0.334149	0.914	0.637	4.87544e-124	0
ANTKMT	3.78712e-128	0.34768	0.796	0.495	6.84787e-124	0
FH	3.81922e-128	0.336199	0.873	0.575	6.90591e-124	0
ALG8	4.58946e-128	0.393622	0.929	0.604	8.29866e-124	0
SFT2D2	5.44617e-128	0.361023	0.917	0.62	9.84776e-124	0
RHPN1	6.42365e-128	0.437691	0.622	0.373	1.16152e-123	0
SLC9A3R1	6.74359e-128	0.316191	0.933	0.615	1.21938e-123	0
PPIL1	7.34931e-128	0.391207	0.777	0.483	1.3289e-123	0
MAN1A2	1.75685e-127	0.367955	0.82	0.524	3.17674e-123	0
ZNF580	1.90549e-127	0.327019	0.947	0.673	3.4455e-123	0
PKDCC	2.44815e-127	0.275714	0.924	0.613	4.42675e-123	0
UCK2	3.0174e-127	0.366573	0.924	0.623	5.45607e-123	0
FTSJ3	3.15508e-127	0.384368	0.749	0.467	5.70502e-123	0
MAPKAPK3	4.14241e-127	0.436712	0.681	0.404	7.4903e-123	0
TKFC	4.27764e-127	0.359974	0.921	0.601	7.73482e-123	0
CARS2	4.7643e-127	0.352259	0.761	0.474	8.61481e-123	0
STAT1	6.86901e-127	0.292752	0.916	0.608	1.24205e-122	0
ZDHHC1	9.39884e-127	0.377337	0.76	0.468	1.6995e-122	0
NOL9	1.42421e-126	0.430809	0.634	0.38	2.57525e-122	0
NMRAL1	1.55809e-126	0.359431	0.872	0.577	2.81734e-122	0
TXNDC12	1.59712e-126	0.323355	0.955	0.702	2.88792e-122	0
RBM23	1.91687e-126	0.334865	0.913	0.603	3.46609e-122	0
PSKH1	2.18171e-126	0.334398	0.821	0.532	3.94497e-122	0
CISD2	3.45602e-126	0.355427	0.93	0.643	6.24917e-122	0
RCC2	3.67699e-126	0.380705	0.71	0.44	6.64874e-122	0
WARS	4.74135e-126	0.358008	0.753	0.462	8.57331e-122	0
APOH	4.90612e-126	0.307838	0.957	0.62	8.87125e-122	0
PKD2	5.05001e-126	0.352339	0.907	0.574	9.13142e-122	0
SUPT4H1	5.17562e-126	0.340986	0.957	0.697	9.35856e-122	0
PSEN2	6.61969e-126	0.479411	0.598	0.353	1.19697e-121	0
SLC44A2	8.44387e-126	0.434323	0.637	0.381	1.52682e-121	0
FZD6	1.08622e-125	0.345328	0.85	0.565	1.96411e-121	0
TMLHE	1.1778e-125	0.354866	0.736	0.46	2.12969e-121	0
KIAA0100	1.19904e-125	0.327585	0.987	0.777	2.16811e-121	0
BMPR1B	1.88821e-125	0.334902	0.894	0.605	3.41427e-121	0
ATRN	2.08026e-125	0.351683	0.979	0.747	3.76152e-121	0
GPATCH4	2.26921e-125	0.434913	0.684	0.413	4.10318e-121	0
FEZ2	2.3166e-125	0.295692	0.943	0.684	4.18887e-121	0
FOXA3	2.39846e-125	0.663418	0.453	0.236	4.3369e-121	0
ACAA1	3.07002e-125	0.318983	0.893	0.582	5.5512e-121	0
PPP1R14B	3.17114e-125	0.384272	0.706	0.439	5.73406e-121	0
CYREN	3.41243e-125	0.301573	0.762	0.475	6.17035e-121	0
GMFB	3.4653e-125	0.323562	0.881	0.58	6.26595e-121	0
TFDP1	4.12478e-125	0.417345	0.721	0.448	7.45842e-121	0
CERS4	4.75874e-125	0.45576	0.651	0.397	8.60475e-121	0
PIR	5.3267e-125	0.316308	0.886	0.573	9.63174e-121	0
KIAA1549	7.48649e-125	0.369879	0.768	0.484	1.35371e-120	0
PROS1	8.82247e-125	0.369398	0.733	0.455	1.59528e-120	0
MARCKS	1.11782e-124	0.331845	0.973	0.77	2.02124e-120	0
APPL2	1.19515e-124	0.340724	0.88	0.588	2.16107e-120	0
NAT14	1.71872e-124	0.301799	0.837	0.552	3.10779e-120	0
POP4	1.96977e-124	0.317513	0.895	0.601	3.56175e-120	0
GET3	2.6333e-124	0.351434	0.921	0.601	4.76152e-120	0
FXN	2.83821e-124	0.582597	0.551	0.317	5.13205e-120	0
PPP1CA	3.07812e-124	0.348865	0.958	0.664	5.56586e-120	0
PSMC5	3.64423e-124	0.34	0.978	0.736	6.5895e-120	0
RAB4B	3.94701e-124	0.349103	0.795	0.497	7.13698e-120	0
NRCAM	4.40826e-124	0.344653	0.933	0.632	7.97102e-120	0
ARL3	5.90899e-124	0.315958	0.91	0.619	1.06846e-119	0
KCNAB2	6.13786e-124	0.61732	0.525	0.298	1.10985e-119	0
IMPA2	6.14024e-124	0.325157	0.804	0.523	1.11028e-119	0
BRMS1L	8.34311e-124	0.452406	0.614	0.369	1.5086e-119	0
LDAH	1.02427e-123	0.406415	0.678	0.415	1.85209e-119	0
PRXL2B	1.09208e-123	0.665418	0.49	0.273	1.9747e-119	0
MLLT11	1.10265e-123	0.296631	0.851	0.57	1.99381e-119	0
NHP2	1.53413e-123	0.351939	0.979	0.75	2.77401e-119	0
SCRN3	1.55793e-123	0.36078	0.74	0.467	2.81705e-119	0
NBN	1.61265e-123	0.301979	0.814	0.527	2.916e-119	0
RETREG1	2.54427e-123	0.874356	0.38	0.188	4.60054e-119	0
PEX19	2.6155e-123	0.34818	0.827	0.537	4.72935e-119	0
ALG13	2.92126e-123	0.300554	0.93	0.648	5.28223e-119	0
TBC1D2	4.2868e-123	0.389155	0.583	0.333	7.7514e-119	0
B4GALT6	5.55073e-123	0.520204	0.575	0.338	1.00368e-118	0
MOB4	7.24404e-123	0.313004	0.94	0.7	1.30987e-118	0
SLC7A7	8.25875e-123	0.417375	0.771	0.474	1.49335e-118	0
NDUFA9	9.48338e-123	0.329053	0.916	0.62	1.71478e-118	0
ANXA13	9.59861e-123	0.361243	0.993	0.714	1.73562e-118	0
ZCCHC24	1.1844e-122	0.356008	0.701	0.443	2.14163e-118	0
CCDC159	1.193e-122	0.463006	0.589	0.35	2.15719e-118	0
GLA	1.2554e-122	0.267771	0.889	0.6	2.27002e-118	0
LGALS8	1.38217e-122	0.332743	0.938	0.673	2.49925e-118	0
SLC25A11	1.44248e-122	0.339719	0.983	0.738	2.60829e-118	0
MKKS	1.50322e-122	0.331518	0.773	0.491	2.71812e-118	0
PTP4A3	1.59614e-122	0.479319	0.65	0.401	2.88614e-118	0
SNRPG	1.68545e-122	0.31764	0.945	0.669	3.04763e-118	0
DHRS1	1.81758e-122	0.432336	0.644	0.386	3.28655e-118	0
NFU1	1.87005e-122	0.327571	0.961	0.705	3.38143e-118	0
ABHD16A	2.402e-122	0.490614	0.648	0.39	4.34329e-118	0
SAE1	2.48031e-122	0.319619	0.898	0.581	4.48489e-118	0
S100A13	2.50953e-122	0.360173	0.968	0.713	4.53773e-118	0
TMEM14B	2.60248e-122	0.439603	0.644	0.394	4.70581e-118	0
ATP5IF1	3.60686e-122	0.340023	0.923	0.627	6.52192e-118	0
WDR54	4.23216e-122	0.297565	0.869	0.606	7.65258e-118	0
SMARCD3	4.79314e-122	0.545453	0.577	0.338	8.66696e-118	0
COMT	5.00799e-122	0.348448	0.952	0.696	9.05546e-118	0
ZNF362	5.0645e-122	0.407009	0.71	0.437	9.15763e-118	0
TSPYL1	5.47468e-122	0.28468	0.887	0.588	9.89932e-118	0
ERLIN2	7.34131e-122	0.366184	0.828	0.519	1.32746e-117	0
SEPTIN2	9.78132e-122	0.339431	0.963	0.713	1.76866e-117	0
SMARCA1	1.1731e-121	0.304435	0.967	0.732	2.1212e-117	0
PRDX3	1.33339e-121	0.3747	0.96	0.665	2.41104e-117	0
FZD7	1.65769e-121	0.428866	0.621	0.374	2.99743e-117	0
BCR	2.08923e-121	0.335557	0.809	0.516	3.77774e-117	0
IFT80	2.14411e-121	0.399674	0.702	0.441	3.87697e-117	0
CARHSP1	2.25981e-121	0.319025	0.927	0.669	4.08618e-117	0
BLOC1S1	2.60238e-121	0.341496	0.944	0.622	4.70562e-117	0
SEL1L	4.28305e-121	0.289407	0.971	0.762	7.74462e-117	0
PCED1B	4.35693e-121	0.283159	0.82	0.526	7.87819e-117	0
ANXA6	4.46677e-121	0.386331	0.695	0.43	8.07681e-117	0
ZC3H7B	5.37764e-121	0.31974	0.806	0.514	9.72384e-117	0
PIGF	5.88125e-121	0.325994	0.883	0.567	1.06345e-116	0
CTDSP1	6.3976e-121	0.272594	0.966	0.733	1.15681e-116	0
ZBTB7B	6.63165e-121	0.307987	0.862	0.581	1.19913e-116	0
COQ10A	6.73227e-121	0.426613	0.693	0.435	1.21733e-116	0
BRCC3	7.16288e-121	0.423359	0.611	0.365	1.29519e-116	0
C1orf131	7.84013e-121	0.43912	0.652	0.405	1.41765e-116	0
JOSD2	8.23499e-121	0.309857	0.829	0.546	1.48905e-116	0
AKT1	9.40185e-121	0.326326	0.953	0.691	1.70004e-116	0
ADAT1	1.07572e-120	0.354263	0.75	0.467	1.94512e-116	0
LFNG	1.08726e-120	0.86095	0.403	0.206	1.96599e-116	0
CAPNS1	1.22796e-120	0.28338	1	0.902	2.22041e-116	0
EDA2R	2.11801e-120	0.262591	0.826	0.512	3.82979e-116	0
NAT10	2.52827e-120	0.419696	0.666	0.412	4.57162e-116	0
ICMT	3.96756e-120	0.330633	0.913	0.607	7.17414e-116	0
IMP3	5.0047e-120	0.313614	0.847	0.553	9.04949e-116	0
MTA2	8.97398e-120	0.31197	0.89	0.585	1.62268e-115	0
PHTF1	9.05977e-120	0.451931	0.609	0.369	1.63819e-115	0
NDST1	1.04053e-119	0.335459	0.833	0.529	1.88149e-115	0
TMX1	1.21779e-119	0.328161	0.934	0.646	2.202e-115	0
C1QBP	1.25161e-119	0.341944	0.976	0.704	2.26316e-115	0
GOPC	1.29442e-119	0.3162	0.811	0.535	2.34057e-115	0
THSD7A	1.45598e-119	0.273158	0.821	0.518	2.6327e-115	0
C14orf132	2.27266e-119	0.258822	0.701	0.444	4.10942e-115	0
FECH	2.2894e-119	0.365482	0.762	0.472	4.1397e-115	0
ARHGEF37	2.98837e-119	0.679138	0.414	0.215	5.40358e-115	0
EHD3	3.13226e-119	0.406826	0.593	0.356	5.66374e-115	0
ISOC2	3.92844e-119	0.343831	0.847	0.549	7.1034e-115	0
GPR137	4.28425e-119	0.355967	0.697	0.428	7.74678e-115	0
AIMP2	4.69317e-119	0.34491	0.85	0.541	8.48619e-115	0
SHFL	5.14988e-119	0.292444	0.714	0.444	9.31202e-115	0
APH1B	5.32015e-119	0.322617	0.824	0.525	9.6199e-115	0
GNAI2	5.66704e-119	0.409924	0.699	0.428	1.02471e-114	0
BAD	6.94654e-119	0.312854	0.749	0.477	1.25607e-114	0
TCTN3	7.12218e-119	0.33888	0.906	0.604	1.28783e-114	0
SP9	7.55281e-119	0.373779	0.671	0.401	1.3657e-114	0
MTOR	7.63621e-119	0.386886	0.666	0.406	1.38078e-114	0
RSU1	9.80022e-119	0.336444	0.779	0.495	1.77208e-114	0
GYG2	1.02135e-118	0.613924	0.483	0.273	1.8468e-114	0
BECN1	1.23271e-118	0.336239	0.94	0.645	2.22899e-114	0
TMEM237	1.30553e-118	0.433338	0.603	0.363	2.36066e-114	0
VPS39	1.3541e-118	0.340866	0.834	0.54	2.44849e-114	0
SLC25A46	1.3698e-118	0.289362	0.832	0.559	2.47687e-114	0
GATM	1.43396e-118	0.396925	0.629	0.37	2.59288e-114	0
C4orf48	1.46524e-118	0.304059	0.784	0.487	2.64946e-114	0
NCLN	1.8603e-118	0.34835	0.837	0.541	3.36379e-114	0
GDAP1	1.88803e-118	0.64166	0.508	0.288	3.41394e-114	0
CCS	1.99482e-118	0.330203	0.722	0.447	3.60703e-114	0
RUVBL2	2.40884e-118	0.323874	0.8	0.517	4.35566e-114	0
AGL	2.79499e-118	0.43334	0.607	0.364	5.05391e-114	0
XRCC5	3.08166e-118	0.319568	0.862	0.582	5.57225e-114	0
RPGRIP1L	3.35768e-118	0.39505	0.605	0.367	6.07135e-114	0
PPCS	3.45391e-118	0.315179	0.926	0.637	6.24537e-114	0
DNAJC11	3.72143e-118	0.33907	0.736	0.456	6.72909e-114	0
ARSA	4.59935e-118	0.331861	0.865	0.546	8.31654e-114	0
ME1	4.90051e-118	0.331572	0.991	0.809	8.86111e-114	0
ATE1	6.87989e-118	0.318151	0.928	0.641	1.24402e-113	0
IFT81	7.02983e-118	0.266179	0.812	0.519	1.27113e-113	0
ZMAT4	8.8825e-118	0.312075	0.506	0.282	1.60613e-113	0
MAOA	9.09563e-118	0.318277	0.787	0.491	1.64467e-113	0
SLFN5	1.11118e-117	0.282868	0.917	0.657	2.00923e-113	0
KCTD10	1.57486e-117	0.334813	0.771	0.496	2.84766e-113	0
WDR45	1.59779e-117	0.356482	0.751	0.472	2.88913e-113	0
ZC3H14	1.69843e-117	0.307821	0.756	0.482	3.0711e-113	0
AP1B1	1.82008e-117	0.358363	0.766	0.477	3.29108e-113	0
C15orf39	2.09356e-117	0.330585	0.886	0.606	3.78558e-113	0
PLCG1	2.51432e-117	0.285558	0.688	0.434	4.54639e-113	0
SFXN5	2.53149e-117	0.480569	0.526	0.301	4.57744e-113	0
RNF167	2.66936e-117	0.342108	0.898	0.595	4.82673e-113	0
ANAPC13	2.67518e-117	0.328225	0.966	0.718	4.83726e-113	0
KIFC3	3.20325e-117	0.283418	0.914	0.627	5.79212e-113	0
APOO	3.50791e-117	0.384262	0.733	0.44	6.34301e-113	0
PYURF	3.52878e-117	0.293703	0.945	0.66	6.38074e-113	0
PDE6D	3.72213e-117	0.29593	0.801	0.524	6.73036e-113	0
TEAD1	4.01769e-117	0.265402	0.857	0.549	7.26479e-113	0
TRMT2B	4.23132e-117	0.311224	0.853	0.556	7.65107e-113	0
BRD3OS	8.90592e-117	0.300854	0.761	0.482	1.61037e-112	0
PNO1	1.51601e-116	0.315173	0.819	0.536	2.74124e-112	0
AIFM1	2.16102e-116	0.323892	0.887	0.566	3.90755e-112	0
GTF3A	2.75083e-116	0.309825	0.805	0.514	4.97405e-112	0
CDKN2AIPNL	2.77852e-116	0.33327	0.801	0.514	5.02412e-112	0
TAOK2	3.34074e-116	0.31144	0.9	0.601	6.04073e-112	0
LDLRAP1	4.06631e-116	0.512403	0.56	0.332	7.35271e-112	0
AVEN	4.33307e-116	0.370008	0.702	0.434	7.83506e-112	0
RXYLT1	5.499e-116	0.328196	0.852	0.57	9.94329e-112	0
ZNF189	5.77087e-116	0.304718	0.604	0.367	1.04349e-111	0
COA4	6.64743e-116	0.31782	0.976	0.75	1.20199e-111	0
TIMM8A	6.93582e-116	0.370961	0.723	0.457	1.25413e-111	0
NDUFA13	1.41372e-115	0.338014	0.936	0.635	2.55628e-111	0
RAB10	1.50612e-115	0.293756	0.999	0.896	2.72337e-111	0
MOV10	1.83596e-115	0.31305	0.765	0.481	3.31978e-111	0
RAD50	2.05182e-115	0.308439	0.921	0.61	3.7101e-111	0
ACSS1	2.19241e-115	0.42491	0.493	0.276	3.96432e-111	0
SSBP3	2.86242e-115	0.349643	0.674	0.412	5.17582e-111	0
COMMD10	2.97934e-115	0.335975	0.68	0.423	5.38724e-111	0
WNT7B	3.30222e-115	0.340431	0.781	0.482	5.97107e-111	0
DNAJB12	3.41609e-115	0.317205	0.877	0.568	6.17698e-111	0
GIP	3.42086e-115	0.47985	0.526	0.301	6.18559e-111	0
DMAP1	5.61367e-115	0.426262	0.628	0.383	1.01506e-110	0
CELSR2	5.8225e-115	0.564917	0.481	0.272	1.05283e-110	0
NDUFB6	5.92517e-115	0.3211	0.917	0.616	1.07139e-110	0
TAPT1	6.15831e-115	0.315319	0.689	0.433	1.11355e-110	0
KIF9	6.77773e-115	0.399415	0.649	0.394	1.22555e-110	0
NUDT16L1	6.95303e-115	0.431299	0.568	0.341	1.25725e-110	0
TMEM165	1.07868e-114	0.259998	0.877	0.595	1.95046e-110	0
SLC38A7	1.321e-114	0.451786	0.576	0.339	2.38863e-110	0
ACAA2	1.43988e-114	0.311526	0.894	0.594	2.6036e-110	0
ITGB1BP1	1.44408e-114	0.284568	0.85	0.562	2.61119e-110	0
CHMP4A	1.79724e-114	0.32034	0.905	0.621	3.24977e-110	0
FAM200B	2.37094e-114	0.330912	0.722	0.453	4.28713e-110	0
EHBP1	2.51948e-114	0.259486	0.993	0.828	4.55572e-110	0
CIAPIN1	2.80792e-114	0.404487	0.633	0.384	5.07728e-110	0
SPA17	2.82285e-114	0.602008	0.52	0.305	5.10428e-110	0
ARMT1	3.71375e-114	0.35051	0.733	0.459	6.71521e-110	0
NICN1	4.0287e-114	0.533274	0.549	0.326	7.2847e-110	0
WDR81	5.52596e-114	0.321429	0.624	0.373	9.99205e-110	0
ZDHHC13	5.53382e-114	0.28636	0.811	0.523	1.00063e-109	0
EFR3B	9.27992e-114	0.511319	0.49	0.271	1.67799e-109	0
CD24	1.21215e-113	0.276055	0.998	0.874	2.19181e-109	0
SCO1	1.39348e-113	0.304346	0.685	0.428	2.5197e-109	0
PAIP1	1.53117e-113	0.29393	0.849	0.565	2.76866e-109	0
B9D2	1.61655e-113	0.359384	0.664	0.41	2.92304e-109	0
TMEM268	1.7542e-113	0.419327	0.607	0.37	3.17194e-109	0
DCBLD2	1.8513e-113	0.271794	0.999	0.882	3.34752e-109	0
MBD3	2.20978e-113	0.341911	0.665	0.415	3.99573e-109	0
APOOL	2.61511e-113	0.349657	0.635	0.391	4.72864e-109	0
SLC25A29	3.23301e-113	0.279124	0.586	0.352	5.84593e-109	0
MDP1	3.48375e-113	0.306472	0.786	0.502	6.29931e-109	0
SLC23A2	3.8214e-113	0.278988	0.969	0.707	6.90985e-109	0
GSDMD	6.3419e-113	0.289159	0.784	0.499	1.14674e-108	0
GNL3L	7.59788e-113	0.318681	0.786	0.501	1.37385e-108	0
HES1	8.51626e-113	0.486548	0.892	0.655	1.53991e-108	0
ADSL	8.97151e-113	0.301579	0.814	0.519	1.62223e-108	0
CACFD1	9.55823e-113	0.29765	0.742	0.481	1.72832e-108	0
UBL5	9.92817e-113	0.295725	0.902	0.603	1.79521e-108	0
MBTPS2	9.98495e-113	0.3214	0.91	0.625	1.80548e-108	0
NCK2	1.00083e-112	0.337635	0.687	0.43	1.8097e-108	0
SH3GLB2	1.00639e-112	0.32443	0.661	0.408	1.81975e-108	0
RNFT2	1.06948e-112	0.397983	0.567	0.334	1.93383e-108	0
ZMYM4	1.22502e-112	0.262439	0.768	0.497	2.21508e-108	0
RRP15	1.74659e-112	0.380045	0.672	0.422	3.15818e-108	0
GSKIP	2.27456e-112	0.286084	0.814	0.529	4.11285e-108	0
UBE2F	2.48526e-112	0.338267	0.696	0.441	4.49385e-108	0
SPSB2	2.50351e-112	0.31064	0.825	0.53	4.52684e-108	0
BORCS7	2.85104e-112	0.270065	0.87	0.559	5.15525e-108	0
MATN3	3.14372e-112	0.262341	0.731	0.472	5.68447e-108	0
NAA10	3.29492e-112	0.293898	0.879	0.574	5.95788e-108	0
HMG20B	4.48785e-112	0.304188	0.825	0.548	8.11492e-108	0
INTS12	6.2106e-112	0.37387	0.579	0.351	1.123e-107	0
TMEM205	6.53423e-112	0.331268	0.981	0.766	1.18152e-107	0
KIF7	6.87351e-112	0.695263	0.405	0.213	1.24287e-107	0
SNTA1	7.09607e-112	0.353743	0.789	0.525	1.28311e-107	0
ACYP2	7.99049e-112	0.251587	0.822	0.53	1.44484e-107	0
SCAND1	8.47283e-112	0.274024	0.837	0.545	1.53206e-107	0
ARHGAP24	9.95213e-112	0.32299	0.681	0.43	1.79954e-107	0
SOAT1	1.19538e-111	0.314295	0.958	0.704	2.16148e-107	0
IFI27L2	1.29608e-111	0.343529	0.911	0.624	2.34358e-107	0
COMMD2	1.52385e-111	0.308249	0.859	0.587	2.75542e-107	0
NDRG4	1.60234e-111	0.495054	0.497	0.28	2.89736e-107	0
ACSL1	2.19354e-111	0.326947	0.631	0.387	3.96635e-107	0
ABRACL	2.29689e-111	0.286464	0.812	0.511	4.15324e-107	0
STRBP	2.30193e-111	0.330133	0.78	0.484	4.16235e-107	0
PCMTD2	2.30927e-111	0.265117	0.76	0.473	4.17563e-107	0
TRMO	4.49787e-111	0.32129	0.653	0.404	8.13304e-107	0
HEG1	4.52331e-111	0.606799	0.457	0.254	8.17905e-107	0
TSPAN33	4.5989e-111	0.374684	0.749	0.478	8.31574e-107	0
EXOSC4	5.53751e-111	0.280496	0.803	0.517	1.00129e-106	0
SIAE	6.32614e-111	0.300086	0.917	0.605	1.14389e-106	0
STIMATE	7.97811e-111	0.478913	0.556	0.336	1.4426e-106	0
TRIP6	8.09616e-111	0.300908	0.716	0.445	1.46395e-106	0
HSBP1L1	9.08285e-111	0.289903	0.703	0.449	1.64236e-106	0
TRUB2	9.77215e-111	0.315602	0.716	0.449	1.767e-106	0
TRIM44	1.11602e-110	0.283671	0.892	0.598	2.01799e-106	0
NQO1	1.13824e-110	0.379691	1	0.928	2.05816e-106	0
C19orf33	1.26351e-110	0.27984	1	0.93	2.28468e-106	0
TMCC1	1.56084e-110	0.337377	0.687	0.439	2.82232e-106	0
PPP1R14A	1.61979e-110	0.309017	0.728	0.47	2.92891e-106	0
TMX4	1.81388e-110	0.31087	0.927	0.656	3.27985e-106	0
SEPHS2	2.07635e-110	0.30554	0.935	0.655	3.75446e-106	0
AGPAT1	2.39549e-110	0.34185	0.97	0.712	4.33153e-106	0
TMEM9	2.74568e-110	0.299548	0.961	0.707	4.96474e-106	0
C17orf97	3.15031e-110	0.670092	0.475	0.27	5.69639e-106	0
UEVLD	3.46056e-110	0.320505	0.858	0.563	6.25739e-106	0
SMIM30	3.54494e-110	0.298958	0.838	0.557	6.40995e-106	0
ENDOG	3.98954e-110	0.361394	0.649	0.399	7.21388e-106	0
TMEM177	4.46415e-110	0.477441	0.514	0.3	8.07208e-106	0
CUEDC2	4.61065e-110	0.296633	0.951	0.661	8.33699e-106	0
CDK6	6.90751e-110	0.49545	0.533	0.316	1.24902e-105	0
SLC22A18AS	7.07537e-110	0.686908	0.448	0.246	1.27937e-105	0
TRIM16	7.50569e-110	0.300469	0.941	0.687	1.35718e-105	0
PSMA3	8.77538e-110	0.278153	0.863	0.58	1.58676e-105	0
ENSA	1.44746e-109	0.27742	0.946	0.695	2.6173e-105	0
IDE	1.60989e-109	0.310277	0.813	0.512	2.91101e-105	0
GTF2H5	1.6744e-109	0.315472	0.815	0.519	3.02765e-105	0
LY6E	1.68327e-109	0.308633	0.989	0.742	3.04368e-105	0
MTUS1	1.75021e-109	0.297685	0.993	0.839	3.16473e-105	0
RNF13	2.11327e-109	0.318089	0.963	0.71	3.82122e-105	0
NAA60	2.21874e-109	0.286695	0.92	0.637	4.01192e-105	0
TDP2	2.88883e-109	0.309317	0.922	0.658	5.22358e-105	0
TIMP4	4.09667e-109	0.295589	0.831	0.497	7.4076e-105	0
LYPLAL1	4.97072e-109	0.257188	0.866	0.588	8.98806e-105	0
RIDA	5.92249e-109	0.336092	0.706	0.432	1.0709e-104	0
PLCB4	7.11104e-109	0.306045	0.648	0.401	1.28582e-104	0
GSTO1	8.13571e-109	0.338075	0.97	0.706	1.4711e-104	0
GHITM	8.14767e-109	0.297447	0.966	0.76	1.47326e-104	0
DNAJC8	8.29037e-109	0.287318	0.868	0.577	1.49906e-104	0
SAYSD1	8.53158e-109	0.481305	0.566	0.341	1.54268e-104	0
MGST3	8.63293e-109	0.279214	0.995	0.86	1.56101e-104	0
MPDZ	1.09949e-108	0.305086	0.612	0.376	1.9881e-104	0
ORAI2	1.10531e-108	0.35572	0.693	0.436	1.99862e-104	0
SLC44A1	1.16101e-108	0.255065	0.941	0.701	2.09934e-104	0
TACO1	1.38891e-108	0.321505	0.86	0.571	2.51143e-104	0
SEC16B	1.53593e-108	0.635566	0.461	0.26	2.77726e-104	0
ALDH3A1	1.61474e-108	0.273034	1	0.813	2.91977e-104	0
NFIA	1.62788e-108	0.273357	0.816	0.527	2.94353e-104	0
SLC9A8	1.69992e-108	0.32843	0.666	0.413	3.0738e-104	0
DMAC1	1.80283e-108	0.313066	0.91	0.618	3.25988e-104	0
AP2M1	2.12831e-108	0.300858	0.923	0.614	3.84841e-104	0
HFE	2.27986e-108	0.436347	0.648	0.404	4.12244e-104	0
RTKN	2.93169e-108	0.368752	0.571	0.345	5.30108e-104	0
BCAM	3.51825e-108	0.290726	0.999	0.85	6.3617e-104	0
CMTR2	3.84051e-108	0.290598	0.785	0.515	6.94441e-104	0
NIP7	4.24157e-108	0.294212	0.79	0.51	7.66961e-104	0
AACS	5.0332e-108	0.272042	0.913	0.624	9.10104e-104	0
MARVELD1	5.78195e-108	0.333545	0.734	0.459	1.04549e-103	0
DOK4	6.78312e-108	0.318482	0.955	0.655	1.22652e-103	0
VAC14	6.83511e-108	0.367803	0.718	0.451	1.23592e-103	0
KATNB1	7.26425e-108	0.59638	0.486	0.281	1.31352e-103	0
NSF	7.39774e-108	0.319992	0.939	0.64	1.33766e-103	0
TBC1D16	7.70086e-108	0.297917	0.825	0.538	1.39247e-103	0
IARS	8.05452e-108	0.254059	0.795	0.515	1.45642e-103	0
CHCHD3	8.82146e-108	0.288037	0.909	0.614	1.5951e-103	0
NACC2	9.9882e-108	0.277508	0.823	0.542	1.80607e-103	0
CROT	1.04905e-107	0.409886	0.58	0.349	1.8969e-103	0
NRP1	1.10772e-107	0.274382	0.994	0.846	2.00297e-103	0
DFFA	1.32202e-107	0.290926	0.789	0.513	2.39048e-103	0
BOLA3	1.7325e-107	0.328182	0.711	0.447	3.13271e-103	0
AAGAB	1.87236e-107	0.301806	0.941	0.65	3.3856e-103	0
KIAA1671	1.90063e-107	0.289425	0.753	0.476	3.43671e-103	0
COPS6	2.1184e-107	0.313368	0.971	0.724	3.83049e-103	0
ZNF480	2.13975e-107	0.286114	0.736	0.472	3.8691e-103	0
ANO5	2.47484e-107	0.284665	0.682	0.437	4.47501e-103	0
UBTF	2.77229e-107	0.268022	0.732	0.47	5.01285e-103	0
IQCE	2.84864e-107	0.322949	0.632	0.392	5.15091e-103	0
CCL2	2.97942e-107	0.627576	0.501	0.285	5.3874e-103	0
VPS41	3.24857e-107	0.275599	0.804	0.518	5.87407e-103	0
VGLL3	3.30313e-107	0.266426	0.699	0.435	5.97272e-103	0
TOMM34	4.00847e-107	0.276565	0.745	0.469	7.24811e-103	0
HPRT1	4.25995e-107	0.282406	0.876	0.599	7.70284e-103	0
PIP5K1C	4.38655e-107	0.370298	0.652	0.402	7.93175e-103	0
NUTF2	5.6913e-107	0.308968	0.921	0.622	1.0291e-102	0
MOAP1	5.90279e-107	0.308529	0.843	0.566	1.06734e-102	0
SLC47A1	5.97787e-107	0.333607	0.613	0.361	1.08092e-102	0
IGSF3	8.73467e-107	0.507979	0.475	0.272	1.5794e-102	0
KCTD15	9.2829e-107	0.353996	0.64	0.397	1.67853e-102	0
CD82	9.42123e-107	0.297838	0.841	0.54	1.70355e-102	0
TMEM160	1.05197e-106	0.319493	0.705	0.439	1.90218e-102	0
M6PR	1.11805e-106	0.287026	0.98	0.794	2.02166e-102	0
TRAPPC2L	1.12405e-106	0.308842	0.692	0.433	2.03251e-102	0
EIF1AY	1.12748e-106	0.355151	0.701	0.453	2.03872e-102	0
LHPP	1.1342e-106	0.367038	0.675	0.419	2.05086e-102	0
MAP9	1.60542e-106	0.309757	0.657	0.406	2.90292e-102	0
SEMA4F	2.08443e-106	0.436332	0.574	0.35	3.76906e-102	0
PRXL2C	2.25891e-106	0.258349	0.764	0.506	4.08456e-102	0
UCHL3	2.8622e-106	0.306363	0.649	0.402	5.17543e-102	0
TMEM126B	3.30795e-106	0.284344	0.897	0.601	5.98143e-102	0
PSMB8	3.31196e-106	0.273633	0.875	0.576	5.98868e-102	0
HPS1	3.31946e-106	0.326367	0.665	0.411	6.00225e-102	0
FBXL17	3.3288e-106	0.266551	0.844	0.558	6.01914e-102	0
SGSH	3.83871e-106	0.299658	0.635	0.398	6.94116e-102	0
THEM4	3.88369e-106	0.379306	0.591	0.363	7.0225e-102	0
LAMP1	4.32575e-106	0.316308	0.982	0.714	7.82181e-102	0
MIEN1	5.51465e-106	0.335569	0.983	0.731	9.97159e-102	0
SLC22A18	5.54292e-106	0.294921	0.892	0.591	1.00227e-101	0
IPO13	5.55319e-106	0.472363	0.522	0.309	1.00413e-101	0
REEP5	5.68152e-106	0.272177	0.989	0.83	1.02733e-101	0
RABEP1	6.85421e-106	0.267446	0.805	0.534	1.23938e-101	0
RAB3D	7.03371e-106	0.276239	0.773	0.509	1.27184e-101	0
NME7	8.26671e-106	0.319425	0.653	0.409	1.49479e-101	0
RBBP9	8.43331e-106	0.321812	0.718	0.455	1.52491e-101	0
STMP1	1.1747e-105	0.312174	0.97	0.728	2.12409e-101	0
DPCD	2.28943e-105	0.259896	0.789	0.525	4.13974e-101	0
KSR1	2.61045e-105	0.368606	0.612	0.376	4.72022e-101	0
RAD51C	2.98396e-105	0.359535	0.615	0.376	5.3956e-101	0
SURF1	3.40485e-105	0.319772	0.944	0.647	6.15665e-101	0
LEPROT	3.46011e-105	0.283737	0.876	0.599	6.25657e-101	0
NDUFA8	3.53402e-105	0.321409	0.969	0.728	6.39022e-101	0
UCK1	5.01558e-105	0.252104	0.734	0.481	9.06917e-101	0
VPS35L	5.37617e-105	0.29471	0.899	0.602	9.72118e-101	0
TMCO1	6.27464e-105	0.278315	0.993	0.825	1.13458e-100	0
C1orf115	6.36007e-105	0.491742	0.495	0.284	1.15003e-100	0
BCAP31	7.16329e-105	0.279743	0.997	0.864	1.29527e-100	0
AP5M1	7.94692e-105	0.270116	0.802	0.534	1.43696e-100	0
RAB35	8.06122e-105	0.266086	0.903	0.624	1.45763e-100	0
NBEA	9.81877e-105	0.297151	0.723	0.452	1.77543e-100	0
WDR35	1.00708e-104	0.397515	0.602	0.376	1.821e-100	0
CCDC86	1.03856e-104	0.36474	0.622	0.38	1.87792e-100	0
HTATIP2	1.10613e-104	0.289812	0.978	0.762	2.0001e-100	0
KLHDC2	1.22017e-104	0.295648	0.982	0.769	2.20631e-100	0
PHKG2	1.22767e-104	0.268225	0.752	0.481	2.21986e-100	0
PFAS	1.28875e-104	0.331555	0.601	0.369	2.33032e-100	0
H2AFY	1.3414e-104	0.267442	0.822	0.523	2.42551e-100	0
BTBD6	1.34858e-104	0.345435	0.659	0.407	2.4385e-100	0
TLR1	1.75179e-104	0.709742	0.429	0.237	3.16758e-100	0
SLC25A12	1.89832e-104	0.321427	0.657	0.408	3.43254e-100	0
PSMD11	2.72439e-104	0.28648	0.922	0.643	4.92623e-100	0
PSME1	2.93732e-104	0.280063	0.997	0.858	5.31127e-100	0
MANEA	3.09261e-104	0.340425	0.597	0.369	5.59205e-100	0
KLHL5	3.51e-104	0.28976	0.982	0.758	6.34678e-100	0
DENR	3.66288e-104	0.263393	0.843	0.565	6.62321e-100	0
EMB	3.76621e-104	0.750785	0.366	0.184	6.81006e-100	0
ALCAM	3.77048e-104	0.26385	0.999	0.911	6.81777e-100	0
C3orf33	3.78007e-104	0.30769	0.686	0.435	6.83512e-100	0
SSNA1	4.27284e-104	0.25482	0.774	0.494	7.72615e-100	0
MFGE8	4.47234e-104	0.338975	0.971	0.746	8.08688e-100	0
SCCPDH	4.49389e-104	0.299959	0.957	0.712	8.12586e-100	0
LARP7	5.97702e-104	0.272913	0.798	0.523	1.08076e-99	0
IVD	7.10087e-104	0.433857	0.529	0.315	1.28398e-99	0
SLC27A4	7.50386e-104	0.317302	0.713	0.44	1.35685e-99	0
CISD1	7.63286e-104	0.320402	0.914	0.627	1.38017e-99	0
DMAC2L	8.02937e-104	0.304736	0.745	0.476	1.45187e-99	0
C1orf122	8.32614e-104	0.289228	0.898	0.606	1.50553e-99	0
CPEB2	9.21441e-104	0.278401	0.973	0.762	1.66615e-99	0
DNPH1	1.01123e-103	0.32346	0.712	0.444	1.8285e-99	0
PLXNB2	1.0636e-103	0.293591	0.999	0.855	1.9232e-99	0
AP2S1	1.22426e-103	0.316298	0.932	0.649	2.21371e-99	0
GEMIN6	1.31405e-103	0.276988	0.881	0.595	2.37606e-99	0
ATF7IP	1.32777e-103	0.320998	0.747	0.482	2.40087e-99	0
MPI	1.33175e-103	0.271623	0.819	0.55	2.40807e-99	0
LCLAT1	1.38745e-103	0.292538	0.896	0.623	2.50879e-99	0
SMO	1.71926e-103	0.354068	0.658	0.418	3.10877e-99	0
MCRIP1	1.77088e-103	0.259032	0.677	0.423	3.20211e-99	0
PMS2	2.13795e-103	0.372249	0.569	0.345	3.86583e-99	0
GULP1	2.2219e-103	0.265919	0.87	0.599	4.01765e-99	0
TXNDC9	2.46992e-103	0.340131	0.61	0.378	4.46612e-99	0
CTSZ	2.47694e-103	0.315709	0.965	0.714	4.4788e-99	0
FHOD1	2.51989e-103	0.317465	0.737	0.459	4.55646e-99	0
MTHFD1	3.50035e-103	0.287545	0.894	0.582	6.32934e-99	0
C6orf120	3.95067e-103	0.251903	0.86	0.579	7.14359e-99	0
CAPN5	4.63259e-103	0.258909	0.851	0.553	8.37666e-99	0
ANKRD52	4.8612e-103	0.299469	0.917	0.654	8.79002e-99	0
LTBP3	6.36288e-103	0.305428	0.988	0.786	1.15054e-98	0
THOC6	6.43108e-103	0.304961	0.764	0.496	1.16287e-98	0
UFD1	6.48573e-103	0.260184	0.75	0.473	1.17275e-98	0
TBC1D9	7.61819e-103	0.271343	0.783	0.507	1.37752e-98	0
EPHB2	8.6492e-103	0.745898	0.361	0.186	1.56395e-98	0
C7orf25	1.315e-102	0.334941	0.637	0.401	2.37778e-98	0
LRRC20	1.40939e-102	0.623792	0.449	0.256	2.54846e-98	0
NAPA	1.71601e-102	0.277073	0.979	0.759	3.10288e-98	0
STUB1	1.88605e-102	0.290521	0.959	0.675	3.41035e-98	0
CAPZA2	1.91892e-102	0.288935	0.966	0.714	3.46978e-98	0
COASY	2.0203e-102	0.279782	0.952	0.681	3.65311e-98	0
AXIN2	2.29944e-102	0.427256	0.446	0.251	4.15784e-98	0
MFAP3L	2.44945e-102	0.578641	0.482	0.281	4.4291e-98	0
PRRG4	2.54811e-102	0.45497	0.399	0.209	4.6075e-98	0
GNPAT	2.55196e-102	0.360999	0.865	0.591	4.61445e-98	0
APOBEC3C	3.41836e-102	0.27852	0.888	0.554	6.18109e-98	0
FBN1	3.55173e-102	0.560498	0.402	0.216	6.42224e-98	0
FAM104B	4.02145e-102	0.268073	0.782	0.518	7.27158e-98	0
ZMAT3	4.37488e-102	0.283352	0.947	0.656	7.91065e-98	0
SRSF3	4.48317e-102	0.251637	0.926	0.668	8.10647e-98	0
POLR3K	4.62912e-102	0.372669	0.65	0.409	8.37037e-98	0
RPE	5.96468e-102	0.34786	0.543	0.329	1.07853e-97	0
SLC12A7	5.99498e-102	0.252587	0.915	0.635	1.08401e-97	0
SLC35A1	6.14557e-102	0.314778	0.666	0.425	1.11124e-97	0
FBH1	6.88464e-102	0.281912	0.832	0.545	1.24488e-97	0
GEN1	7.13859e-102	0.400338	0.468	0.268	1.2908e-97	0
RNF5	7.40155e-102	0.294741	0.906	0.63	1.33835e-97	0
MAP3K1	7.94813e-102	0.264533	0.714	0.451	1.43718e-97	0
PLAGL1	8.53543e-102	0.489063	0.353	0.175	1.54338e-97	0
CASKIN2	8.86696e-102	0.567795	0.482	0.284	1.60332e-97	0
TTC1	1.40843e-101	0.272754	0.843	0.558	2.54672e-97	0
EEF1AKNMT	1.55268e-101	0.265102	0.779	0.504	2.80755e-97	0
KLHL8	1.56896e-101	0.383175	0.583	0.364	2.83699e-97	0
PSMD7	2.03621e-101	0.27204	0.954	0.698	3.68187e-97	0
PSMC4	2.1744e-101	0.30049	0.965	0.728	3.93175e-97	0
PARG	2.39745e-101	0.37199	0.635	0.399	4.33507e-97	0
COG2	2.87819e-101	0.264121	0.749	0.483	5.20434e-97	0
ACOT7	3.02659e-101	0.319313	0.681	0.426	5.47267e-97	0
ACAD8	3.03965e-101	0.559279	0.431	0.242	5.49629e-97	0
SYNE2	3.16384e-101	0.261333	0.92	0.68	5.72086e-97	0
NDUFAF6	3.38069e-101	0.337761	0.623	0.389	6.11296e-97	0
UBA3	4.31717e-101	0.259243	0.787	0.521	7.80631e-97	0
CLUAP1	6.55087e-101	0.305663	0.609	0.384	1.18453e-96	0
ANKEF1	7.78958e-101	0.310939	0.673	0.425	1.40851e-96	0
NANS	1.0509e-100	0.270559	0.937	0.685	1.90023e-96	0
WTIP	1.15421e-100	0.469647	0.419	0.227	2.08705e-96	0
ERMP1	1.17238e-100	0.258776	0.988	0.79	2.11991e-96	0
VWA1	1.27423e-100	0.317019	0.686	0.436	2.30405e-96	0
ROCK2	1.32946e-100	0.273664	0.931	0.675	2.40393e-96	0
GOT2	1.51389e-100	0.311426	0.973	0.727	2.73741e-96	0
SPP1	1.62661e-100	0.328342	0.994	0.791	2.94123e-96	0
PIK3C3	1.78123e-100	0.330209	0.52	0.31	3.22083e-96	0
C1GALT1C1	1.7877e-100	0.292408	0.881	0.591	3.23252e-96	0
IFT27	1.85938e-100	0.315989	0.804	0.525	3.36213e-96	0
LSR	2.5084e-100	0.280453	0.707	0.452	4.53568e-96	0
PITPNA	2.61668e-100	0.279554	0.927	0.639	4.73148e-96	0
UBA1	3.95008e-100	0.266171	0.941	0.662	7.14254e-96	0
SLC3A2	4.44982e-100	0.309705	0.975	0.742	8.04617e-96	0
TLE5	4.48072e-100	0.280576	0.974	0.756	8.10204e-96	0
ATP13A1	4.48764e-100	0.259387	0.796	0.499	8.11454e-96	0
PFDN6	4.77377e-100	0.274845	0.853	0.553	8.63193e-96	0
PIK3R3	5.14455e-100	0.709648	0.431	0.245	9.30238e-96	0
HNF4A	5.68616e-100	0.298732	0.672	0.426	1.02817e-95	0
ACAD9	6.16682e-100	0.321127	0.625	0.391	1.11508e-95	0
RCBTB1	6.36938e-100	0.475791	0.568	0.351	1.15171e-95	0
PTDSS1	7.43316e-100	0.303347	0.904	0.616	1.34406e-95	0
TMEM220	9.65485e-100	0.438649	0.527	0.322	1.74579e-95	0
MVB12B	1.13817e-99	0.344811	0.562	0.342	2.05804e-95	0
DLD	1.36194e-99	0.299518	0.953	0.671	2.46266e-95	0
SNAP25	1.3994e-99	0.717027	0.3	0.138	2.53039e-95	0
SHLD1	1.51464e-99	0.267766	0.667	0.429	2.73877e-95	0
ANKRD50	1.64962e-99	0.262242	0.769	0.506	2.98284e-95	0
ADGRL2	2.06761e-99	0.34932	0.604	0.377	3.73865e-95	0
SFPQ	2.1184e-99	0.348095	0.568	0.353	3.83049e-95	0
RAB27B	2.25641e-99	0.254614	0.828	0.541	4.08004e-95	0
MDFIC	2.44086e-99	0.304444	0.694	0.433	4.41356e-95	0
RABL3	2.82061e-99	0.267417	0.71	0.453	5.10022e-95	0
IPO9	3.04906e-99	0.252319	0.861	0.582	5.51331e-95	0
MYH10	3.10114e-99	0.252573	0.746	0.482	5.60749e-95	0
MSI2	4.92785e-99	0.29422	0.966	0.705	8.91053e-95	0
GSS	5.11444e-99	0.291962	0.895	0.571	9.24792e-95	0
ATP5MC3	5.5747e-99	0.280824	0.964	0.732	1.00802e-94	0
DHX37	6.1939e-99	0.339504	0.646	0.409	1.11998e-94	0
ABCA7	7.69288e-99	0.27541	0.694	0.444	1.39103e-94	0
VAV3	7.90567e-99	0.296423	0.598	0.356	1.4295e-94	0
LAMTOR4	9.23704e-99	0.294405	0.984	0.775	1.67024e-94	0
STK17B	9.56095e-99	0.329073	0.532	0.32	1.72881e-94	0
POGLUT1	1.16223e-98	0.326953	0.593	0.371	2.10155e-94	0
NOL10	1.35778e-98	0.281143	0.679	0.434	2.45513e-94	0
GUF1	1.44238e-98	0.434721	0.453	0.257	2.6081e-94	0
PIGG	1.79705e-98	0.268122	0.603	0.375	3.24942e-94	0
FKBP7	2.15966e-98	0.341968	0.609	0.382	3.9051e-94	0
RBM47	2.22127e-98	0.289608	0.949	0.67	4.01651e-94	0
A4GALT	2.66716e-98	0.260348	0.738	0.487	4.82276e-94	0
ELP6	2.81802e-98	0.428887	0.6	0.379	5.09555e-94	0
NDUFA12	3.14749e-98	0.251365	0.84	0.549	5.6913e-94	0
TUSC1	3.78081e-98	0.360628	0.506	0.298	6.83646e-94	0
EVPL	4.27072e-98	0.314242	0.601	0.375	7.72232e-94	0
MYL5	4.38929e-98	0.430992	0.498	0.299	7.93671e-94	0
POMP	4.65163e-98	0.267395	0.852	0.57	8.41108e-94	0
HSD3B7	4.84012e-98	0.255637	0.777	0.502	8.7519e-94	0
AGO1	6.6704e-98	0.302373	0.635	0.398	1.20614e-93	0
FOXE1	6.77573e-98	0.863577	0.319	0.157	1.22519e-93	0
UBL3	7.41984e-98	0.252541	0.881	0.615	1.34166e-93	0
TMEM127	7.43901e-98	0.260326	0.949	0.709	1.34512e-93	0
TCEAL3	8.11526e-98	0.325459	0.602	0.377	1.4674e-93	0
FAM171A1	8.99504e-98	0.598114	0.426	0.239	1.62648e-93	0
LLGL1	1.19555e-97	0.339892	0.652	0.409	2.16179e-93	0
DOCK11	1.36282e-97	0.529961	0.464	0.271	2.46426e-93	0
ALDH9A1	1.55594e-97	0.260031	0.907	0.624	2.81346e-93	0
PLXNB1	2.04852e-97	0.438874	0.547	0.331	3.70414e-93	0
TRUB1	3.16297e-97	0.268459	0.88	0.591	5.71928e-93	0
ATPSCKMT	3.41937e-97	0.427349	0.518	0.315	6.1829e-93	0
GRWD1	3.66592e-97	0.261826	0.747	0.489	6.62872e-93	0
CFAP410	3.76875e-97	0.416538	0.502	0.304	6.81466e-93	0
HDGF	4.03139e-97	0.251898	0.96	0.737	7.28955e-93	0
FRMD3	4.12228e-97	0.360283	0.587	0.366	7.45391e-93	0
NAAA	4.24998e-97	0.289969	0.895	0.615	7.68482e-93	0
MOCS2	5.09528e-97	0.28305	0.924	0.643	9.21329e-93	0
BRAT1	6.71378e-97	0.292913	0.581	0.359	1.21399e-92	0
CLGN	7.06026e-97	0.255123	0.629	0.395	1.27664e-92	0
FOCAD	8.24279e-97	0.284404	0.733	0.474	1.49046e-92	0
POMT2	8.9851e-97	0.439353	0.474	0.277	1.62469e-92	0
VPS29	9.91165e-97	0.326957	0.645	0.408	1.79222e-92	0
SLC35A4	1.05417e-96	0.262926	0.931	0.654	1.90616e-92	0
TGFBRAP1	1.20376e-96	0.261359	0.685	0.443	2.17664e-92	0
RARB	1.22306e-96	0.34013	0.611	0.382	2.21154e-92	0
POLD2	1.27395e-96	0.277435	0.877	0.594	2.30355e-92	0
SLIRP	1.433e-96	0.277795	0.931	0.658	2.59116e-92	0
RAB3B	1.45558e-96	0.532341	0.473	0.273	2.63199e-92	0
FBXL18	1.95268e-96	0.258846	0.602	0.379	3.53084e-92	0
TAF10	2.44573e-96	0.287998	0.991	0.816	4.42238e-92	0
CES2	2.50212e-96	0.294682	0.709	0.441	4.52433e-92	0
PPP1R16A	2.8048e-96	0.253862	0.654	0.415	5.07164e-92	0
OCIAD2	2.97099e-96	0.295936	0.966	0.707	5.37214e-92	0
MRTFA	3.25583e-96	0.25474	0.757	0.498	5.88718e-92	0
CORO1B	3.64143e-96	0.279845	0.955	0.668	6.58444e-92	0
VANGL1	4.72533e-96	0.304741	0.584	0.358	8.54434e-92	0
TLR3	5.04588e-96	0.639995	0.42	0.236	9.12395e-92	0
IQCK	5.05162e-96	0.632944	0.407	0.227	9.13434e-92	0
DIXDC1	6.19813e-96	0.483391	0.477	0.282	1.12075e-91	0
FLOT2	6.35565e-96	0.285069	0.944	0.662	1.14923e-91	0
CDC123	7.89392e-96	0.274393	0.958	0.705	1.42738e-91	0
C6orf89	8.308e-96	0.259146	0.845	0.567	1.50225e-91	0
DNAJC22	9.48278e-96	0.268137	0.884	0.603	1.71468e-91	0
TMEM164	1.03658e-95	0.25178	0.835	0.539	1.87434e-91	0
MISP	1.30475e-95	0.26001	0.964	0.737	2.35925e-91	0
ZBTB38	1.50052e-95	0.292002	0.946	0.677	2.71324e-91	0
TUFM	1.57704e-95	0.302709	0.991	0.787	2.8516e-91	0
ATP2C1	1.81229e-95	0.260082	0.96	0.719	3.27698e-91	0
VCAN	1.85806e-95	0.768987	0.404	0.218	3.35974e-91	0
C9orf64	2.00494e-95	0.253532	0.68	0.44	3.62533e-91	0
POLR2G	2.47822e-95	0.273238	0.928	0.635	4.48112e-91	0
CALR	5.54508e-95	0.307083	0.988	0.765	1.00266e-90	0
PSMB3	6.6717e-95	0.255119	0.782	0.506	1.20638e-90	0
FAM111A	1.01424e-94	0.2844	0.568	0.353	1.83395e-90	0
CTPS1	1.08465e-94	0.4465	0.536	0.326	1.96126e-90	0
PCBD1	1.13016e-94	0.293812	0.994	0.823	2.04356e-90	0
SELENOT	1.67903e-94	0.269154	0.907	0.621	3.03603e-90	0
PLBD2	1.84512e-94	0.284995	0.984	0.756	3.33634e-90	0
ELAC1	2.12511e-94	0.576987	0.425	0.243	3.84262e-90	0
RAB11FIP3	2.59333e-94	0.332588	0.594	0.378	4.68927e-90	0
EGR2	2.72137e-94	0.775512	0.338	0.172	4.92077e-90	0
SNAPC5	2.73688e-94	0.262379	0.902	0.61	4.94883e-90	0
INO80C	3.28396e-94	0.271114	0.779	0.504	5.93806e-90	0
CXCL2	3.3975e-94	0.499823	0.74	0.504	6.14335e-90	0
AREL1	3.46807e-94	0.272096	0.667	0.422	6.27096e-90	0
PEX26	3.67459e-94	0.331491	0.597	0.373	6.64439e-90	0
MINPP1	4.53757e-94	0.25635	0.921	0.652	8.20484e-90	0
HCCS	5.15086e-94	0.256375	0.831	0.552	9.31378e-90	0
NUDT16	5.33958e-94	0.27129	0.669	0.417	9.65502e-90	0
MSRA	5.79119e-94	0.350225	0.591	0.369	1.04716e-89	0
H6PD	7.96127e-94	0.270708	0.649	0.421	1.43956e-89	0
TFAM	7.99004e-94	0.278497	0.735	0.475	1.44476e-89	0
PALLD	8.83831e-94	0.286628	0.956	0.701	1.59814e-89	0
KRT80	1.03409e-93	0.676324	0.341	0.174	1.86984e-89	0
DOCK9	1.29152e-93	0.2946	0.617	0.383	2.33532e-89	0
GALNT12	1.81087e-93	0.346449	0.564	0.352	3.27442e-89	0
IL17RC	2.66049e-93	0.263684	0.633	0.406	4.8107e-89	0
TSPAN4	3.2873e-93	0.252595	0.993	0.815	5.94409e-89	0
GSK3A	3.95359e-93	0.261747	0.98	0.758	7.14887e-89	0
CCDC137	4.27842e-93	0.309484	0.599	0.378	7.73623e-89	0
C1orf216	4.55505e-93	0.283124	0.542	0.331	8.23644e-89	0
DPM2	5.2459e-93	0.329259	0.641	0.412	9.48564e-89	0
RNF170	5.38913e-93	0.329837	0.624	0.397	9.74463e-89	0
CCDC167	5.51243e-93	0.300031	0.585	0.366	9.96758e-89	0
HSPB8	5.9613e-93	0.342348	0.668	0.434	1.07792e-88	0
SLC25A25	8.8871e-93	0.345975	0.608	0.39	1.60696e-88	0
RHBDD2	8.90208e-93	0.2937	0.976	0.724	1.60967e-88	0
ALG14	9.15898e-93	0.393675	0.578	0.361	1.65613e-88	0
CHDH	1.1339e-92	0.327699	0.532	0.326	2.05032e-88	0
ZNHIT2	1.25608e-92	0.273361	0.595	0.376	2.27124e-88	0
NDUFAF4	1.29775e-92	0.353593	0.512	0.309	2.34659e-88	0
GPR108	1.42275e-92	0.280031	0.884	0.591	2.57262e-88	0
PYCARD	2.05501e-92	0.281857	0.644	0.403	3.71587e-88	0
ZFX	2.31168e-92	0.29052	0.608	0.389	4.17998e-88	0
COQ7	2.46299e-92	0.271874	0.654	0.417	4.45357e-88	0
PRMT3	2.68058e-92	0.31044	0.595	0.375	4.84703e-88	0
MVP	2.82376e-92	0.267855	0.926	0.633	5.10593e-88	0
TEX2	2.91451e-92	0.257642	0.712	0.458	5.27001e-88	0
RCN2	2.91937e-92	0.256917	0.937	0.67	5.2788e-88	0
EEF1E1	3.59566e-92	0.339699	0.553	0.347	6.50167e-88	0
HP1BP3	3.7445e-92	0.25231	0.871	0.605	6.77081e-88	0
ARRB2	3.7928e-92	0.26432	0.96	0.662	6.85815e-88	0
ATP5F1A	4.37347e-92	0.263939	0.954	0.69	7.90811e-88	0
TSPAN15	4.47728e-92	0.280177	0.963	0.708	8.09581e-88	0
NEIL2	5.05295e-92	0.317119	0.608	0.384	9.13674e-88	0
SCAMP5	6.4051e-92	0.659577	0.396	0.226	1.15817e-87	0
CLTB	8.86173e-92	0.270884	0.836	0.556	1.60238e-87	0
PPT1	1.19163e-91	0.255944	0.882	0.602	2.15471e-87	0
VCP	1.21848e-91	0.258514	0.939	0.673	2.20325e-87	0
MICOS10	1.30393e-91	0.291812	0.98	0.735	2.35777e-87	0
NIPAL2	1.45611e-91	0.525487	0.459	0.27	2.63295e-87	0
CYB5R1	1.62921e-91	0.27026	0.863	0.58	2.94593e-87	0
CRYZ	1.73738e-91	0.254365	0.943	0.717	3.14153e-87	0
IFFO2	1.80277e-91	0.304983	0.683	0.439	3.25977e-87	0
FER1L6	1.83278e-91	0.299663	0.545	0.314	3.31404e-87	0
TMEM179B	1.89563e-91	0.291019	0.981	0.755	3.42769e-87	0
NXT2	2.07383e-91	0.327982	0.61	0.385	3.74989e-87	0
MYCBP	2.71944e-91	0.343619	0.613	0.381	4.91729e-87	0
LYSMD2	2.74589e-91	0.276189	0.703	0.449	4.96512e-87	0
HACD4	3.43684e-91	0.878621	0.337	0.176	6.21449e-87	0
GABRB3	3.86172e-91	0.27007	0.982	0.711	6.98276e-87	0
CYP4F11	5.12874e-91	0.31267	0.741	0.476	9.27379e-87	0
CCT3	5.742e-91	0.274553	0.838	0.558	1.03827e-86	0
NIPSNAP3A	6.20002e-91	0.289371	0.646	0.416	1.12109e-86	0
PCDHB2	6.91255e-91	0.593759	0.4	0.224	1.24993e-86	0
EML1	9.24711e-91	0.34102	0.596	0.373	1.67206e-86	0
ABCF2	1.02536e-90	0.258413	0.645	0.41	1.85405e-86	0
PIGW	1.25913e-90	0.256501	0.636	0.403	2.27676e-86	0
UNC93B1	1.48297e-90	0.276793	0.974	0.713	2.68151e-86	0
CEP41	1.59432e-90	0.482366	0.435	0.255	2.88286e-86	0
NBEAL2	1.74227e-90	0.284712	0.539	0.336	3.15036e-86	0
TIMM50	1.97781e-90	0.258016	0.951	0.704	3.57628e-86	0
MYO10	2.24253e-90	0.256238	0.929	0.667	4.05495e-86	0
CST3	3.01778e-90	0.269388	1	0.905	5.45675e-86	0
CLPTM1L	3.33374e-90	0.276516	0.976	0.735	6.02807e-86	0
CPNE4	4.99906e-90	0.473726	0.475	0.285	9.03929e-86	0
ALDH2	7.32767e-90	0.314362	0.987	0.732	1.32499e-85	0
LGR6	8.76553e-90	0.770783	0.368	0.199	1.58498e-85	0
KIAA0319	1.42366e-89	0.415101	0.458	0.27	2.57425e-85	0
ERICH5	1.82429e-89	0.576971	0.399	0.227	3.29868e-85	0
SRR	1.83138e-89	0.454569	0.521	0.322	3.3115e-85	0
SUCLA2	1.89259e-89	0.564919	0.438	0.26	3.42218e-85	0
NEDD8	2.47978e-89	0.27014	0.934	0.665	4.48394e-85	0
PLSCR3	2.91685e-89	0.325584	0.588	0.373	5.27425e-85	0
BCL9	3.00764e-89	0.341442	0.526	0.328	5.43841e-85	0
B3GNT10	3.34846e-89	0.550734	0.46	0.276	6.05468e-85	0
GADD45B	5.25244e-89	0.283944	0.694	0.461	9.49747e-85	0
COMMD9	7.22695e-89	0.2712	0.698	0.444	1.30678e-84	0
CNPY4	7.40745e-89	0.45249	0.458	0.277	1.33942e-84	0
NDUFB4	1.37706e-88	0.259896	0.979	0.76	2.49e-84	0
EI24	1.53077e-88	0.264222	0.944	0.674	2.76794e-84	0
ABCB8	1.54735e-88	0.340363	0.57	0.353	2.79793e-84	0
OCIAD1	1.70659e-88	0.261029	0.98	0.773	3.08585e-84	0
TGFA	4.0642e-88	0.454346	0.434	0.252	7.34889e-84	0
BANK1	5.55012e-88	0.590718	0.381	0.211	1.00357e-83	0
PSMB6	6.61262e-88	0.257634	0.975	0.727	1.19569e-83	0
BPHL	7.21677e-88	0.283484	0.636	0.406	1.30494e-83	0
ATG10	7.62993e-88	0.27855	0.626	0.409	1.37964e-83	0
MARCH2	8.12322e-88	0.365372	0.539	0.335	1.46884e-83	0
BCL7B	9.25691e-88	0.272751	0.919	0.64	1.67383e-83	0
ARSJ	1.23512e-87	0.494041	0.409	0.23	2.23335e-83	0
ALDH4A1	1.70926e-87	0.490577	0.476	0.284	3.09069e-83	0
SNX24	1.80193e-87	0.251819	0.651	0.425	3.25825e-83	0
UBXN8	2.02095e-87	0.352733	0.574	0.36	3.65428e-83	0
SLC25A35	2.70292e-87	0.601999	0.405	0.234	4.88743e-83	0
UQCR10	3.10224e-87	0.25819	0.98	0.762	5.60947e-83	0
CAPN1	5.50903e-87	0.2815	0.982	0.739	9.96143e-83	0
IFT52	8.83612e-87	0.388799	0.549	0.347	1.59775e-82	0
ARPC4	2.00607e-86	0.251745	0.933	0.668	3.62737e-82	0
OTUB1	2.31336e-86	0.25385	0.982	0.775	4.18303e-82	0
ARMC6	3.17299e-86	0.290587	0.593	0.376	5.7374e-82	0
CCDC106	5.15335e-86	0.328869	0.582	0.374	9.31829e-82	0
SLC2A12	7.56612e-86	0.619911	0.435	0.255	1.36811e-81	0
HIST1H2AC	1.00556e-85	0.279051	0.655	0.415	1.81825e-81	0
CAD	1.6731e-85	0.255852	0.721	0.472	3.0253e-81	0
ARL2	1.93786e-85	0.261311	0.987	0.797	3.50404e-81	0
MTERF2	2.18669e-85	0.336165	0.464	0.281	3.95397e-81	0
MCM3	2.33249e-85	0.397005	0.459	0.277	4.21761e-81	0
ORC5	2.73114e-85	0.318421	0.548	0.345	4.93844e-81	0
DBN1	3.09242e-85	0.250607	0.646	0.413	5.59171e-81	0
LZTR1	3.36104e-85	0.372076	0.492	0.304	6.07744e-81	0
NUDT7	3.50933e-85	0.300714	0.592	0.378	6.34557e-81	0
TMEM161A	3.73877e-85	0.256045	0.651	0.429	6.76044e-81	0
GPR39	4.69471e-85	0.643274	0.405	0.236	8.48897e-81	0
ORAI3	5.15653e-85	0.258181	0.615	0.389	9.32403e-81	0
FAT1	6.86378e-85	0.250074	0.981	0.76	1.24111e-80	0
TBC1D22A	8.43862e-85	0.350122	0.494	0.304	1.52587e-80	0
CTTN	9.55791e-85	0.267094	0.974	0.718	1.72826e-80	0
SPOUT1	1.02938e-84	0.417257	0.484	0.294	1.86133e-80	0
PTRH1	1.29459e-84	0.450097	0.47	0.285	2.34088e-80	0
EDARADD	1.57562e-84	0.382197	0.44	0.258	2.84903e-80	0
COQ8A	1.88044e-84	0.290436	0.576	0.363	3.40021e-80	0
TSEN15	2.35005e-84	0.306794	0.515	0.319	4.24936e-80	0
COX16	2.36937e-84	0.256064	0.984	0.785	4.28429e-80	0
DGLUCY	3.5399e-84	0.462244	0.405	0.236	6.40085e-80	0
NOL12	3.68321e-84	0.324269	0.492	0.306	6.65998e-80	0
PPP2CA	5.13056e-84	0.251926	0.94	0.679	9.27707e-80	0
GTF2E1	6.66781e-84	0.298308	0.575	0.37	1.20567e-79	0
PLXNA2	1.08529e-83	0.389612	0.5	0.307	1.96242e-79	0
DLC1	1.62703e-83	0.410302	0.377	0.205	2.942e-79	0
L3MBTL2	1.83301e-83	0.276064	0.594	0.383	3.31446e-79	0
UBE2D4	3.88917e-83	0.343661	0.521	0.326	7.03239e-79	0
SAMM50	3.90378e-83	0.259214	0.72	0.467	7.05882e-79	0
KPTN	3.9971e-83	0.313904	0.539	0.337	7.22755e-79	0
IFT140	5.44324e-83	0.308762	0.493	0.305	9.84246e-79	0
TWIST2	6.5491e-83	0.700258	0.315	0.165	1.18421e-78	0
VPS25	7.76847e-83	0.251115	0.959	0.704	1.40469e-78	0
SNRNP35	1.0875e-82	0.25192	0.628	0.412	1.96643e-78	0
SLC25A45	1.6559e-82	0.283122	0.51	0.312	2.9942e-78	0
PAFAH2	2.30299e-82	0.380876	0.551	0.349	4.16426e-78	0
ZDHHC24	4.17708e-82	0.398669	0.519	0.328	7.553e-78	0
RWDD2B	2.21549e-81	0.298073	0.621	0.399	4.00605e-77	0
CDCA7L	3.15876e-81	0.31637	0.416	0.243	5.71167e-77	0
TSC2	4.00708e-81	0.258131	0.592	0.387	7.2456e-77	0
NCOA5	4.14662e-81	0.342185	0.479	0.298	7.49793e-77	0
RERG	5.02405e-81	0.550702	0.356	0.193	9.08448e-77	0
INPP4B	9.58135e-81	0.46312	0.431	0.254	1.7325e-76	0
DTX4	1.10877e-80	0.661577	0.303	0.156	2.00489e-76	0
GDF15	1.32312e-80	0.264629	0.997	0.885	2.39246e-76	0
CSTF2	1.65511e-80	0.358207	0.458	0.279	2.99276e-76	0
TLCD4	1.72299e-80	0.282411	0.641	0.42	3.11551e-76	0
HOXB13	4.50728e-80	0.259315	0.549	0.345	8.15007e-76	0
TSEN54	1.03599e-79	0.263352	0.539	0.342	1.87328e-75	0
NSUN3	1.03624e-79	0.294922	0.537	0.342	1.87372e-75	0
PIEZO2	1.05939e-79	0.57338	0.368	0.203	1.91558e-75	0
OPHN1	1.87516e-79	0.305599	0.505	0.318	3.39066e-75	0
EBF4	4.2178e-79	0.394268	0.364	0.201	7.62663e-75	0
TECPR2	4.61203e-79	0.326873	0.517	0.328	8.33948e-75	0
NAPEPLD	5.36748e-79	0.491598	0.449	0.274	9.70548e-75	0
ZNF185	7.0702e-79	0.384013	0.451	0.272	1.27843e-74	0
EPHB3	7.3484e-79	0.650993	0.332	0.181	1.32874e-74	0
ZNF629	9.78589e-79	0.29096	0.588	0.384	1.76948e-74	0
SNORC	1.0093e-78	0.323975	0.438	0.259	1.82501e-74	0
GALNT7	1.15298e-78	0.253593	0.969	0.722	2.08481e-74	0
BCS1L	1.5002e-78	0.266527	0.544	0.345	2.71265e-74	0
HOMEZ	1.68771e-78	0.310379	0.44	0.267	3.05172e-74	0
TLE3	2.19194e-78	0.295321	0.57	0.367	3.96346e-74	0
GTPBP8	3.62667e-78	0.375336	0.548	0.358	6.55775e-74	0
DDX49	4.53451e-78	0.301194	0.57	0.365	8.19929e-74	0
ABHD12	5.81184e-78	0.253823	0.956	0.705	1.0509e-73	0
PWWP3A	8.76305e-78	0.253162	0.482	0.299	1.58453e-73	0
FAHD1	1.76566e-77	0.353998	0.553	0.355	3.19266e-73	0
WFS1	1.79718e-77	0.495038	0.441	0.272	3.24966e-73	0
CAVIN3	1.87693e-77	0.679822	0.321	0.172	3.39387e-73	0
RAB26	2.2467e-77	0.282252	0.534	0.337	4.06248e-73	0
GSTA2	3.18026e-77	0.544059	0.375	0.213	5.75055e-73	0
CLBA1	4.84328e-77	0.457638	0.387	0.23	8.75762e-73	0
ANAPC4	8.26864e-77	0.275141	0.527	0.338	1.49513e-72	0
SIK3	1.07413e-76	0.256323	0.56	0.361	1.94224e-72	0
HADH	1.27052e-76	0.259275	0.561	0.364	2.29736e-72	0
CYP2U1	1.29499e-76	0.47102	0.377	0.218	2.3416e-72	0
RGS3	1.37581e-76	0.338878	0.467	0.292	2.48773e-72	0
FGB	1.53033e-76	0.517816	0.96	0.896	2.76714e-72	0
KANK2	1.619e-76	0.282501	0.538	0.336	2.92748e-72	0
WDR92	1.62871e-76	0.251118	0.551	0.356	2.94503e-72	0
SARM1	2.00495e-76	0.616536	0.359	0.205	3.62534e-72	0
ANXA9	2.32045e-76	0.523841	0.395	0.231	4.19584e-72	0
RAB36	3.06207e-76	0.638725	0.307	0.164	5.53683e-72	0
PCYOX1	3.12484e-76	0.25268	0.966	0.726	5.65034e-72	0
GSPT2	3.23481e-76	0.294998	0.477	0.297	5.84919e-72	0
TTC30B	3.34542e-76	0.629398	0.335	0.187	6.04919e-72	0
TSPAN9	5.90105e-76	0.296186	0.546	0.353	1.06703e-71	0
CXCL1	1.28658e-75	0.337183	0.501	0.312	2.32639e-71	0
KAT14	1.42155e-75	0.506039	0.41	0.248	2.57045e-71	0
DNAL1	1.4608e-75	0.317636	0.483	0.309	2.64141e-71	0
OSCP1	1.63785e-75	0.619091	0.37	0.218	2.96157e-71	0
ADCY5	1.7298e-75	0.429955	0.395	0.223	3.12783e-71	0
ZNF319	1.90635e-75	0.379903	0.462	0.285	3.44706e-71	0
FARP1	4.41187e-75	0.272401	0.5	0.319	7.97754e-71	0
SCLY	4.60711e-75	0.486327	0.429	0.262	8.33057e-71	0
PYCR3	5.08066e-75	0.328636	0.463	0.288	9.18685e-71	0
PACRGL	5.17277e-75	0.324183	0.415	0.247	9.3534e-71	0
SURF2	6.76592e-75	0.356873	0.5	0.317	1.22341e-70	0
CCDC24	9.6541e-75	0.462974	0.417	0.254	1.74566e-70	0
THNSL1	1.01478e-74	0.502829	0.411	0.25	1.83493e-70	0
CBY1	1.22884e-74	0.327867	0.508	0.326	2.22198e-70	0
ARL6	1.72724e-74	0.335703	0.394	0.235	3.12319e-70	0
TIMELESS	2.29152e-74	0.445828	0.419	0.255	4.14352e-70	0
NOTCH1	2.33264e-74	0.333981	0.461	0.286	4.21788e-70	0
NUP35	2.36322e-73	0.272111	0.456	0.283	4.27317e-69	0
RCCD1	9.27837e-73	0.261996	0.54	0.348	1.67772e-68	0
ING3	1.58924e-72	0.294499	0.369	0.211	2.87366e-68	0
ARPC1B	1.79963e-72	0.250727	0.97	0.703	3.2541e-68	0
METTL7B	2.16255e-72	0.420358	0.461	0.286	3.91033e-68	0
RAB20	3.45269e-72	0.349492	0.428	0.261	6.24315e-68	0
SFRP4	3.4584e-72	0.580695	0.391	0.233	6.25349e-68	0
LYRM2	4.24465e-72	0.319007	0.42	0.26	7.67517e-68	0
ADRA1B	7.65269e-72	0.421255	0.403	0.24	1.38376e-67	0
MCAT	9.22449e-72	0.421066	0.465	0.295	1.66797e-67	0
PLCE1	9.2684e-72	0.41696	0.406	0.241	1.67591e-67	0
NEMP2	1.31475e-71	0.525074	0.388	0.232	2.37734e-67	0
SYNGR1	2.24212e-71	0.2944	0.486	0.305	4.05421e-67	0
GBP3	2.40225e-71	0.267246	0.581	0.377	4.34374e-67	0
TECPR1	5.35899e-71	0.309768	0.476	0.302	9.69012e-67	0
TRIM26	5.88333e-71	0.265522	0.603	0.397	1.06382e-66	0
QTRT2	7.86451e-71	0.324118	0.475	0.303	1.42206e-66	0
TMEM218	9.35893e-71	0.279047	0.545	0.357	1.69228e-66	0
CCDC184	1.11718e-70	0.577063	0.357	0.209	2.02008e-66	0
DTWD2	1.35523e-70	0.426007	0.391	0.236	2.45052e-66	0
ENOX2	2.22548e-70	0.420323	0.428	0.265	4.02412e-66	0
CCDC9B	2.74288e-70	0.576136	0.312	0.173	4.95968e-66	0
RBKS	2.78418e-70	0.513033	0.395	0.239	5.03436e-66	0
SVEP1	4.52128e-70	0.36987	0.371	0.208	8.17539e-66	0
CHST10	6.65148e-70	0.529746	0.378	0.227	1.20272e-65	0
VPS11	7.03136e-70	0.287441	0.513	0.33	1.27141e-65	0
RABEPK	8.33905e-70	0.267339	0.516	0.335	1.50787e-65	0
XXYLT1	9.73286e-70	0.405414	0.393	0.238	1.7599e-65	0
PCSK7	1.48827e-69	0.39397	0.353	0.206	2.69109e-65	0
ARMC9	1.53633e-69	0.319532	0.435	0.273	2.77798e-65	0
SLC26A2	2.25065e-69	0.309715	0.446	0.28	4.06963e-65	0
TTC39A	4.16217e-69	0.30607	0.549	0.358	7.52603e-65	0
SMPDL3B	4.64708e-69	0.501091	0.434	0.266	8.40285e-65	0
SLC25A10	9.24676e-69	0.398781	0.437	0.274	1.672e-64	0
GPR37	3.13168e-68	0.475364	0.318	0.173	5.66271e-64	0
STAMBPL1	4.05238e-68	0.260783	0.446	0.28	7.32751e-64	0
SLC16A2	4.27249e-68	0.517422	0.317	0.177	7.72552e-64	0
ACOT8	5.17073e-68	0.257207	0.561	0.37	9.34971e-64	0
MKNK1	6.23963e-68	0.273547	0.524	0.338	1.12825e-63	0
EXTL2	1.3358e-67	0.457465	0.359	0.214	2.41539e-63	0
HHLA3	2.71039e-67	0.268411	0.43	0.268	4.90093e-63	0
FAM122A	3.58646e-67	0.260311	0.439	0.276	6.48504e-63	0
C15orf41	4.07113e-67	0.339641	0.414	0.255	7.36142e-63	0
HLCS	1.14433e-66	0.308773	0.446	0.286	2.06919e-62	0
C2orf15	1.32478e-66	0.457555	0.317	0.18	2.39546e-62	0
PDE3B	1.66565e-66	0.51325	0.337	0.193	3.01183e-62	0
COMMD8	1.68115e-66	0.380364	0.397	0.246	3.03985e-62	0
MIPEP	2.95095e-66	0.334876	0.394	0.242	5.33591e-62	0
ARNT2	3.22297e-66	0.358719	0.413	0.256	5.82778e-62	0
SLC25A20	1.02111e-65	0.362336	0.454	0.291	1.84637e-61	0
DOP1B	1.44917e-65	0.391905	0.403	0.25	2.62038e-61	0
STK36	2.20023e-65	0.542004	0.336	0.198	3.97845e-61	0
SYDE1	2.26013e-65	0.410434	0.376	0.229	4.08677e-61	0
DOLPP1	2.29663e-65	0.3083	0.489	0.317	4.15276e-61	0
AR	2.49374e-65	0.430273	0.39	0.233	4.50918e-61	0
RPP40	5.05107e-65	0.483436	0.372	0.226	9.13334e-61	0
BCDIN3D	6.35321e-65	0.280677	0.484	0.315	1.14879e-60	0
CEP112	6.51024e-65	0.270713	0.42	0.262	1.17718e-60	0
ARHGEF11	2.26485e-64	0.286155	0.454	0.294	4.0953e-60	0
HIBCH	2.70941e-64	0.344808	0.467	0.298	4.89915e-60	0
EGR1	3.92052e-64	0.281181	0.899	0.747	7.08909e-60	0
RAB40B	4.81865e-64	0.271943	0.433	0.273	8.71309e-60	0
ARHGAP44	1.44307e-63	0.337177	0.333	0.191	2.60936e-59	0
NPHP1	1.71208e-63	0.368772	0.377	0.232	3.09578e-59	0
MAP4K2	2.84145e-63	0.369282	0.427	0.269	5.1379e-59	0
ANKRD13A	3.01695e-63	0.267962	0.486	0.321	5.45525e-59	0
CES1	3.96259e-63	0.551715	0.776	0.651	7.16516e-59	0
C9orf116	7.02683e-63	0.539804	0.335	0.198	1.27059e-58	0
SLC20A2	7.90493e-63	0.429284	0.432	0.277	1.42937e-58	0
AMMECR1	8.38455e-63	0.337935	0.45	0.291	1.51609e-58	0
DNAL4	1.09031e-62	0.334895	0.462	0.301	1.97149e-58	0
SUOX	2.22146e-62	0.52557	0.367	0.228	4.01684e-58	0
PPT2	3.01163e-62	0.259127	0.493	0.323	5.44564e-58	0
TRIM68	3.34479e-62	0.526711	0.347	0.209	6.04805e-58	0
CCAR1	6.36001e-62	0.275697	0.431	0.276	1.15002e-57	0
PDE1C	7.74603e-62	0.346049	0.358	0.21	1.40064e-57	0
METTL25	9.02767e-62	0.48449	0.356	0.216	1.63238e-57	0
BORCS8	1.05802e-61	0.347169	0.38	0.237	1.91312e-57	0
CC2D2A	1.69981e-61	0.378764	0.422	0.271	3.0736e-57	0
SWSAP1	2.94461e-61	0.547276	0.334	0.201	5.32444e-57	0
WDR1	1.72028e-60	0.46533	0.39	0.244	3.11061e-56	0
NAGA	1.96119e-60	0.29178	0.508	0.337	3.54622e-56	0
BST1	5.2465e-60	0.386488	0.417	0.261	9.48672e-56	0
FAM149A	9.30781e-60	0.45951	0.345	0.206	1.68304e-55	0
CEP78	9.66308e-60	0.290094	0.4	0.251	1.74728e-55	0
THAP10	1.93162e-59	0.282129	0.397	0.25	3.49276e-55	0
ARAP3	2.25187e-59	0.478757	0.329	0.198	4.07184e-55	0
CHRNB1	2.68331e-59	0.389662	0.412	0.267	4.85196e-55	0
CYB5D1	2.96047e-59	0.277945	0.389	0.247	5.35312e-55	0
TAB1	1.09863e-58	0.289088	0.445	0.29	1.98654e-54	0
C15orf65	1.24405e-58	0.324705	0.439	0.287	2.24949e-54	0
ABHD14A	1.79248e-58	0.434155	0.414	0.268	3.24116e-54	0
C12orf4	3.11828e-58	0.258686	0.433	0.281	5.63848e-54	0
ZBED3	3.17928e-58	0.415434	0.355	0.221	5.74877e-54	0
C21orf91	3.66634e-58	0.29289	0.412	0.263	6.62947e-54	0
PCDHAC1	4.69002e-58	0.438867	0.346	0.211	8.4805e-54	0
GNAL	5.25814e-58	0.41597	0.378	0.237	9.50776e-54	0
FCSK	5.79801e-58	0.317631	0.416	0.269	1.0484e-53	0
PLXNA1	1.50764e-57	0.294822	0.418	0.27	2.72611e-53	0
FDX2	1.9852e-57	0.25994	0.474	0.316	3.58963e-53	0
GPX3	4.11299e-57	0.315325	0.422	0.27	7.43711e-53	0
PLA2G15	4.16224e-57	0.263178	0.438	0.287	7.52616e-53	0
HOXB2	4.97604e-57	0.391176	0.347	0.214	8.99767e-53	0
RASSF5	5.14742e-57	0.533311	0.334	0.201	9.30757e-53	0
ACSF2	5.86648e-57	0.348217	0.377	0.233	1.06078e-52	0
NUBPL	6.76365e-57	0.250912	0.477	0.318	1.223e-52	0
PLGRKT	7.61086e-57	0.268816	0.499	0.33	1.3762e-52	0
BTBD19	1.07098e-56	0.525531	0.31	0.185	1.93655e-52	0
INTS9	2.1504e-56	0.260736	0.466	0.31	3.88835e-52	0
CENPBD1	2.21385e-56	0.377378	0.359	0.223	4.00309e-52	0
F8	2.64932e-56	0.464826	0.386	0.246	4.7905e-52	0
PDE1A	3.50932e-56	0.423466	0.354	0.216	6.34555e-52	0
CBR4	7.82351e-56	0.28336	0.447	0.295	1.41465e-51	0
MLYCD	1.93457e-55	0.306166	0.402	0.263	3.4981e-51	0
TAF6L	2.09193e-55	0.391996	0.356	0.225	3.78263e-51	0
TRIM34	3.95703e-55	0.368922	0.377	0.241	7.1551e-51	0
ABHD6	2.48849e-54	0.269324	0.403	0.262	4.49969e-50	0
MAST3	3.21103e-54	0.266536	0.465	0.306	5.80618e-50	0
KRBA2	4.2758e-54	0.279202	0.416	0.272	7.7315e-50	0
OLFM2	4.64334e-54	0.324458	0.4	0.258	8.39609e-50	0
GINS1	6.45247e-54	0.338331	0.333	0.204	1.16673e-49	0
DHODH	6.90784e-54	0.458782	0.331	0.206	1.24907e-49	0
TNFSF13	1.53737e-53	0.318891	0.386	0.246	2.77987e-49	0
PLA1A	1.54634e-53	0.380911	0.4	0.256	2.79609e-49	0
NAP1L2	1.57768e-53	0.281303	0.387	0.249	2.85275e-49	0
ATP10D	3.27041e-53	0.441199	0.309	0.187	5.91355e-49	0
CHTF8	4.94846e-53	0.472925	0.331	0.205	8.94781e-49	0
ANPEP	5.81279e-53	0.382981	0.354	0.218	1.05107e-48	0
ZNF608	5.92976e-53	0.352133	0.344	0.212	1.07222e-48	0
NAA40	7.91006e-53	0.329136	0.353	0.225	1.4303e-48	0
FAM117A	8.36994e-53	0.422018	0.318	0.192	1.51345e-48	0
GDF11	1.70264e-52	0.289138	0.44	0.293	3.07872e-48	0
RINL	5.41893e-52	0.307254	0.438	0.289	9.7985e-48	0
HOMER2	5.78999e-52	0.404666	0.335	0.208	1.04695e-47	0
SNX18	9.9422e-52	0.383963	0.303	0.184	1.79775e-47	0
EEF1AKMT1	1.31039e-51	0.468256	0.303	0.183	2.36945e-47	0
RGS19	1.35168e-51	0.292357	0.379	0.246	2.44411e-47	0
TAPBPL	1.85292e-51	0.397942	0.405	0.264	3.35045e-47	0
NR4A1	5.60878e-51	0.413026	0.881	0.757	1.01418e-46	0
CD3EAP	1.08505e-50	0.423234	0.362	0.234	1.962e-46	0
URB2	9.44067e-50	0.252536	0.425	0.284	1.70706e-45	0
GLB1L	2.4923e-49	0.474929	0.345	0.223	4.50658e-45	0
ZNF75D	2.52373e-49	0.42448	0.319	0.2	4.5634e-45	0
SPTBN2	6.65595e-49	0.390568	0.359	0.23	1.20353e-44	0
MIGA2	1.28719e-48	0.339323	0.331	0.208	2.32749e-44	0
KREMEN1	1.58278e-48	0.308053	0.341	0.217	2.86199e-44	0
CCDC113	1.6723e-48	0.508259	0.303	0.187	3.02385e-44	0
CFAP300	2.16294e-48	0.257041	0.376	0.246	3.91103e-44	0
DAGLA	2.75974e-48	0.382299	0.358	0.232	4.99017e-44	0
MCOLN1	3.16693e-48	0.364098	0.385	0.256	5.72644e-44	0
MRM1	3.66016e-48	0.289267	0.412	0.276	6.6183e-44	0
NR4A2	1.51415e-47	0.278756	0.621	0.461	2.73789e-43	0
MYOM3	3.14017e-47	0.471493	0.321	0.202	5.67805e-43	0
SAMD9	8.30234e-47	0.305364	0.337	0.216	1.50123e-42	0
IPO4	1.66573e-45	0.375959	0.306	0.195	3.01198e-41	0
HECW1	2.22102e-45	0.342526	0.361	0.238	4.01604e-41	0
BAHCC1	3.08351e-45	0.291564	0.358	0.233	5.57561e-41	0
PPM1M	3.11392e-45	0.253011	0.401	0.269	5.63059e-41	0
PRMT5	3.56879e-45	0.312061	0.336	0.219	6.45309e-41	0
HIRA	4.37203e-45	0.286256	0.383	0.256	7.9055e-41	0
LETM1	4.3901e-45	0.294154	0.33	0.216	7.93818e-41	0
TTC26	4.4324e-45	0.292505	0.365	0.242	8.01466e-41	0
EEF2KMT	7.67454e-45	0.291016	0.356	0.234	1.38771e-40	0
FAM185A	7.67726e-45	0.270311	0.354	0.232	1.3882e-40	0
SLC6A9	1.01825e-44	0.341404	0.355	0.233	1.84121e-40	0
CTNS	1.07132e-44	0.42451	0.319	0.206	1.93716e-40	0
KLF10	1.07529e-44	0.25375	0.959	0.815	1.94433e-40	0
DGKG	1.67862e-44	0.33818	0.341	0.222	3.03528e-40	0
KLHDC9	1.08863e-43	0.415707	0.316	0.204	1.96846e-39	0
TMTC4	1.93163e-43	0.311664	0.332	0.217	3.49278e-39	0
LRWD1	3.16525e-43	0.339594	0.372	0.252	5.7234e-39	0
MPHOSPH6	6.07541e-43	0.255675	0.345	0.23	1.09856e-38	0
GAREM2	9.59824e-43	0.259334	0.35	0.23	1.73555e-38	0
TLE2	1.33005e-42	0.389292	0.307	0.196	2.405e-38	0
IFT122	2.00331e-42	0.337468	0.336	0.222	3.62239e-38	0
TLE6	2.22498e-42	0.326432	0.324	0.209	4.02321e-38	0
CEP19	2.56616e-42	0.385246	0.31	0.198	4.64013e-38	0
ZFAND4	2.69992e-42	0.283088	0.321	0.209	4.882e-38	0
GLI2	6.04834e-42	0.301114	0.335	0.218	1.09366e-37	0
LRFN1	6.25317e-42	0.276295	0.338	0.222	1.1307e-37	0
PTPMT1	1.08748e-41	0.264644	0.41	0.285	1.96638e-37	0
TTC12	6.065e-41	0.291383	0.311	0.204	1.09667e-36	0
NLRX1	6.80003e-41	0.250615	0.334	0.22	1.22958e-36	0
DNAJC18	8.71179e-41	0.327341	0.311	0.203	1.57527e-36	0
NAGPA	1.34951e-40	0.286933	0.383	0.264	2.44018e-36	0
OSGEP	4.30751e-39	0.293258	0.346	0.235	7.78884e-35	0
USP13	6.35461e-39	0.350696	0.308	0.202	1.14904e-34	0
QRSL1	2.29805e-38	0.26185	0.333	0.223	4.15533e-34	0
SLC66A1	3.0336e-38	0.269807	0.303	0.199	5.48535e-34	0
ZFYVE26	3.03459e-38	0.255523	0.341	0.232	5.48714e-34	0
TFEB	3.33929e-38	0.277572	0.323	0.215	6.0381e-34	0
KIAA1324	7.4595e-37	0.442857	0.324	0.212	1.34883e-32	0
CACNA1G	1.11082e-36	0.339382	0.31	0.203	2.00858e-32	0
RTN4IP1	7.0097e-36	0.299771	0.314	0.213	1.26749e-31	0
AMDHD2	3.34105e-35	0.267999	0.348	0.241	6.04129e-31	0
SLC18B1	8.52471e-35	0.256746	0.357	0.249	1.54144e-30	0
ERMAP	1.99444e-34	0.264132	0.335	0.229	3.60634e-30	0
TMEM201	2.65492e-34	0.293779	0.3	0.202	4.80062e-30	0
SYNC	3.58482e-31	0.311769	0.313	0.214	6.48207e-27	0
CRB3	9.92035e-30	0.277013	0.3	0.207	1.7938e-25	0
LY6D	0	2.63468	0.732	0.137	0	1
COL17A1	0	2.38081	0.787	0.201	0	1
CYGB	0	1.61635	0.808	0.236	0	1
ABCA12	0	1.91896	0.762	0.198	0	1
ANK1	0	1.90927	0.762	0.2	0	1
ADAMTS7	0	1.862	0.725	0.165	0	1
DGKA	0	1.60206	0.885	0.334	0	1
SLC52A1	0	2.46823	0.637	0.092	0	1
SPATA18	0	1.19593	0.874	0.355	0	1
FBN2	0	1.23486	0.786	0.279	0	1
SULF2	0	1.58277	0.979	0.474	0	1
ACTA2	0	1.04644	0.882	0.384	0	1
FAS	0	1.27469	0.948	0.454	0	1
EFCAB10	0	1.57003	0.65	0.157	0	1
RASSF2	0	1.28953	0.799	0.307	0	1
PLAU	0	1.28058	0.867	0.376	0	1
DSC3	0	1.32822	0.737	0.248	0	1
ID2	0	1.20285	0.743	0.255	0	1
LYNX1	0	1.49944	0.677	0.199	0	1
PPM1D	0	0.955592	0.844	0.366	0	1
MATN2	0	1.75189	0.947	0.47	0	1
IFI30	0	0.959814	0.815	0.344	0	1
CYFIP2	0	1.08692	0.937	0.469	0	1
HHAT	0	1.20547	0.66	0.195	0	1
SESN2	0	0.802454	0.824	0.36	0	1
TRIML2	0	1.2972	0.635	0.173	0	1
TLCD1	0	0.959245	0.859	0.397	0	1
GAMT	0	1.01791	0.912	0.453	0	1
PSAT1	0	0.926526	0.929	0.472	0	1
ASTN2	0	1.28949	0.633	0.176	0	1
HIST1H3H	0	0.901031	0.829	0.372	0	1
SPRYD4	0	0.791814	0.873	0.417	0	1
GLP2R	0	1.32077	0.72	0.264	0	1
GNPDA1	0	0.867316	0.806	0.352	0	1
SLC47A1	0	0.910996	0.782	0.328	0	1
EVA1C	0	0.946548	0.795	0.346	0	1
TIMP4	0	1.15052	0.931	0.483	0	1
DHFR	0	0.835785	0.747	0.301	0	1
TRIM22	0	0.962719	0.781	0.335	0	1
IGFBP7	0	1.31171	0.804	0.359	0	1
UROD	0	0.786336	0.889	0.444	0	1
SFN	0	1.4261	0.903	0.461	0	1
FOSL1	0	0.903818	0.808	0.367	0	1
PDGFC	0	0.842912	0.845	0.404	0	1
ADRA1D	0	0.934031	0.826	0.385	0	1
CRYAB	0	1.06281	0.722	0.285	0	1
RAB31	0	1.00133	0.903	0.467	0	1
PCNA	0	1.31937	0.949	0.513	0	1
PBXIP1	0	0.80695	0.906	0.471	0	1
POP5	0	0.810617	0.915	0.48	0	1
KIAA1324	0	1.69604	0.588	0.153	0	1
ALDH4A1	0	0.989216	0.676	0.242	0	1
ARHGEF3	0	0.95173	0.906	0.472	0	1
[truncated: 15,399 more rows]

## Sheet: Table S.2
feature_id	importance
NQO1	0.0725090850249463
ERO1A	0.0703991469430397
AKR1B10	0.069197186497126
NDUFAF8	0.0689798798009966
G6PD	0.0689110554805323
VIM	0.0679605076819297
TGFBR2	0.0675832460331807
POLR2L	0.0637756110887995
CLDN2	0.0612990588553441
ACTB	0.0594991455557668
BAX	0.0594724224192054
ALDH1A1	0.0592037552473509
SCD	0.058331705973585
AKR1C3	0.0537530948575976
TAF1D	0.0536504985648502
CPLX2	0.0520626903932559
VTN	0.0502057456666094
IDH1	0.0495242741593174
EPHX1	0.0494149524325602
EIF1	0.0492388714958479
GPX2	0.0488714441413736
ENO2	0.0478492267950784
ALDH3A1	0.0477706445858286
ALDH3B1	0.0468830708584449
MT-CO3	0.0446572310697383
NAXE	0.0437852936220284
MT-ATP6	0.0431598451758678
ABCC2	0.0421880343576089
NDRG1	0.0411216958413343
SULF2	0.0406855603529057
TM7SF3	0.0404499575397136
MT1X	0.0401080525946029
BCL2L1	0.0399950464279422
GSR	0.0399358146880592
ENC1	0.0396150978666711
TAX1BP3	0.0387937015035945
ALDH3A2	0.0387346609009831
RARRES1	0.0384252196765165
P4HA1	0.0377897880131861
GSTP1	0.0377303563800639
ANXA13	0.037716666730707
KRT8	0.0374949347180025
TALDO1	0.0367792225527917
CTSA	0.0365461795263531
ESYT2	0.0360414649782901
C9orf16	0.0357043323322193
PRDX1	0.0354568724136286
ANGPTL4	0.0351788233318141
DDIT4	0.0349391522587512
CYBA	0.0347880928980423
VDAC2	0.0345462840150069
SELENBP1	0.0344695161839904
MT-ND3	0.0343363019237709
GPI	0.0338738014096176
HILPDA	0.0338087337187735
MEGF9	0.0337430017396985
EIF4A2	0.0335321033475405
TXNDC17	0.0335195785278497
BNIP3L	0.0334415527076819
UCHL1	0.0334182620242792
TUFM	0.0332713843139905
PCSK1N	0.0331292254245142
UCP2	0.0329663576054168
FTL	0.0325835741502974
CCND3	0.0323257800360672
EMC10	0.0322070830329544
PON2	0.032001911616108
EHF	0.0317427243855837
ANXA4	0.0317298297149324
BEX3	0.0316318899553987
ERRFI1	0.0309624862225327
MGST1	0.030857814799557
CNTN1	0.0308216743260648
GALNT1	0.0308212412945006
GBA	0.0307885716035472
ADI1	0.0305424464539595
PAPPA	0.0302636532066107
ANTXR1	0.0298271649699863
FAM83H	0.0291716267373764
SLC40A1	0.0291090376696703
NME1	0.0290160735565551
LGALS1	0.0286950254133479
LCN2	0.0286395134323896
EGLN3	0.0281043949871432
RAB15	0.0280804040700041
LY6E	0.0279906015033213
ATP1B1	0.0279248867943006
CA9	0.0277943488652089
MFSD1	0.0277029379677354
NDUFA2	0.0274612804952575
MT-CYB	0.0272045866560308
TPD52L1	0.0269232027378326
IGFBP5	0.0268473021590854
AKR1B1	0.0266935043923787
CYB5B	0.0266152532746152
FDXR	0.0263957343519382
PLCD3	0.0262497273860607
ASPH	0.0259922080941498
GTF3C6	0.0259295566528704
CALU	0.0254942274009088
SLC12A2	0.0253881434557234
TP53I3	0.0248908201997371
SORT1	0.0247656435202661
GCNT3	0.0246559383872853
ACADVL	0.024288900261905
GALNT10	0.0238727600421849
ST8SIA4	0.0236873332038754
SLC4A2	0.023573724727141
ZNF219	0.0234346475189099
MT-ND4	0.0231373021669147
SRGN	0.0230112380061384
DSTN	0.0229401531245181
CD55	0.0228767910446994
PEPD	0.0228379785964331
CYFIP2	0.0224119163632598
HSD17B10	0.0222140356909048
ITM2C	0.0219440099896291
GOT2	0.0219411649606952
MARCKSL1	0.0217575317539489
LETMD1	0.0216923205887052
PLOD2	0.0216280745237224
PLPP2	0.0215832303947271
PGD	0.0215521174489888
SRXN1	0.0214903410299651
SEMA4B	0.0214195845596785
CSF1	0.0211869327455435
CASTOR2	0.0211835660271133
NDUFB2	0.0211718596378455
CTSD	0.0210499497810259
ABCC1	0.0210049807015839
ITGA5	0.0210030007055292
TPPP3	0.0209498478161231
MALL	0.0208586870745348
MCCC2	0.02085836725386
ARPC1B	0.0206337679078985
ECHS1	0.0206260092687402
GASK1B	0.0205727994369388
PNPO	0.0204922324736684
RUVBL1	0.0204381492077506
PLAUR	0.0204110300823412
FIBP	0.0204032696672888
TP53INP1	0.0203812531732205
BSCL2	0.0200957430620078
GABRB3	0.0200413987519809
ETFB	0.0199452986310862
CP	0.0199165644937713
UGDH	0.0198623395613235
JUP	0.0197678346313246
PSMC5	0.0197666787433534
FUCA2	0.0197267437711278
FAS	0.0196124960260031
ALDH2	0.0194793279970286
KDELR3	0.0193712404354646
METRN	0.0193604203055196
CAMLG	0.0192692993102983
COA3	0.0192071479869501
LACTB2	0.0190789553539419
TKFC	0.0189838840787563
CRIP1	0.0188681879871195
LAMTOR1	0.0187887265335017
PCSK6	0.0187839322453899
B9D1	0.0185389988841396
BICDL1	0.0185378356010195
GIPC1	0.0184062627795594
PKD2	0.0183290120332022
ABCC4	0.018305624850588
CHST3	0.0182938058406055
TEX261	0.0180603447052258
PNRC1	0.0180350445425105
LAMP1	0.0179633518098962
SCPEP1	0.0178295303676961
TNFSF15	0.0177644457406563
SLC16A3	0.0176658969383201
EDEM2	0.0176422970206844
IRAK1	0.0176183848234084
USB1	0.0175734782594888
CLU	0.0175180419341417
ABCC3	0.0174575973605522
RAB37	0.0173814800612393
HGD	0.017377756038481
PARVA	0.0173560390248386
KDELR2	0.0173430321100278
SLC51B	0.0171295357390924
LMAN1	0.017118410203607
SNF8	0.0171129347290021
GOLM1	0.0171086201151937
CST3	0.0170990429131325
UQCRQ	0.0170344429175352
TCN2	0.0169384012598436
CLCN7	0.0169122382254927
TMEM106B	0.0169048320926465
TMEM14A	0.0168778938550717
TNFRSF1A	0.0168271408459832
BCAM	0.0168098533600023
MT-ND6	0.0167995381656915
GSS	0.0165334057825949
NDUFB1	0.0164785055231363
POP5	0.0164758742615429
S100A4	0.0164433550544266
HNRNPA2B1	0.0163818158104187
BLOC1S1	0.0163648183469991
TBCB	0.0162398749517463
INAVA	0.0161078600592404
PFN1	0.0160332116526946
SLC9A3R2	0.0160029461569932
TRIB3	0.0160027896462661
GPAA1	0.0159792173545525
CD99L2	0.0159544318911072
GRB10	0.0159108393620702
SPP1	0.0158793685567307
TNIP1	0.0158612843437589
INSL4	0.0158174171148125
ATP6V0D1	0.0158135878974547
GCLM	0.0157666644124795
ARRB2	0.0157164857204994
TSPAN6	0.0157158178685147
TMEM19	0.0157088620317237
CIB1	0.0157056293583767
BACE2	0.0156919545353976
FZD2	0.0156898183485773
SLC7A11	0.0156726828998499
MYO5C	0.015521322418604
TMBIM4	0.0154046657930269
PLP2	0.0153955434862832
P4HA2	0.015167430309924
CFL1	0.0151432830567591
TSKU	0.0151121830351637
PYGB	0.0150892506067957
TIMM10	0.0150783902475035
PJA2	0.0150656741086532
EPB41L1	0.0150641656638335
GAMT	0.0150508600553696
ATOX1	0.0149850647392189
SLC38A2	0.014945630711034
AGR2	0.0147894833031993
CPM	0.0147512475785603
BHLHE40	0.0147101104989297
LAMTOR2	0.0146986585904726
LOXL2	0.0146471931488618
ST6GAL1	0.0145399993388648
TST	0.0144665331324949
ELL2	0.0144114752601701
DECR1	0.0143288509473996
G6PC3	0.0143156557212692
HPGD	0.014286935454839
SPRYD4	0.0141646811685695
HMGN3	0.0141477273628008
CAT	0.0140676802323624
NT5E	0.0140577876625483
TMEM199	0.014055271766873
PLXNB2	0.0140396609489621
TM4SF18	0.0139529096440085
MSRB2	0.0139307497777047
SNRNP25	0.0139291759713737
PSENEN	0.0139259771213799
KCMF1	0.0138973779167448
PSMB10	0.0138948402460256
TIMM8B	0.0138175694408674
PDGFD	0.0138107328875915
TFPI	0.0137943928665197
MAPKAPK3	0.0137285506678412
NDUFC2	0.0137031683945672
IDE	0.0136423060622791
MT-CO2	0.013622228297782
CCNB1IP1	0.013603392910338
ADH6	0.0135808694213961
PSMA4	0.0135690747201453
STEAP1	0.0135436120404898
SLC49A4	0.0135298645898353
SERINC5	0.0135143192028413
SDSL	0.013503995351615
MATN2	0.0133743494130921
CLK1	0.0133489367748404
SMIM14	0.0133081954732488
BABAM2	0.0133077576614729
VEGFA	0.0132624097398948
CNP	0.0132321548663493
SPR	0.0131560676468642
NOP53	0.0130772289876984
DPP7	0.0130767233952272
SEC24A	0.0130416782315494
DNAJA1	0.0130288100938018
RAB5IF	0.0130220632245875
C2orf72	0.0129866415739849
IER3	0.0129146925871113
ARSE	0.0129055808881878
SCP2	0.0128648207767341
GRN	0.0128471093126074
TIMP4	0.012823070176706
AKR1C2	0.0127998768391064
HEXA	0.0126852470466823
TMEM147	0.0126672342529398
ACOT13	0.012658538948074
SLC29A3	0.0126573652151436
NR2F6	0.0126191126239944
MAN2B2	0.0125969550995153
LXN	0.0125802290110105
CBX6	0.0125653689717293
SYNPO	0.0125508093637444
PCNA	0.0125279734731189
MSMO1	0.0125154190227036
NDUFB10	0.0125121366227249
PPP2R2A	0.0125088223215049
UQCC2	0.0124261944277858
KIF1C	0.0124199560472234
ACBD3	0.0124135299624882
MAP2K6	0.0124125449269102
PBXIP1	0.0123515042505845
CDKN1A	0.0123336228639394
LDHB	0.0123199474952301
SLC2A3	0.0123119758453274
CYB561A3	0.0122065137702198
CHID1	0.0121978313535855
PLEKHA6	0.012151658074728
RHOB	0.012084280964912
ATP13A1	0.0120634889260869
CALR	0.0120614173287016
TCTN1	0.0120599634271887
MIEN1	0.0120596304130351
PFKP	0.0120545809096863
TMEM205	0.0120343476078027
PEBP1	0.0120154418442668
CAPN1	0.0119882004044698
PROCR	0.0119572968215418
CLN6	0.0119405601810887
VAMP8	0.0119334470953591
DKK1	0.0119296357887364
PTGES2	0.0118895199986676
C1QBP	0.0118597952938374
CDK5	0.011836160186769
ATRN	0.011819486387764
PON3	0.0118106339928349
AJUBA	0.0118057090312685
ENTPD2	0.0118044197952796
ADAM15	0.0118042037592142
ERGIC3	0.011803929936793
FADS2	0.0117711654581593
LASP1	0.0117468190607416
CASTOR3	0.0116429658022002
HSPA8	0.0116332037698636
NAA10	0.0116101987953266
DPYSL2	0.0115892389951225
APP	0.0115494366567695
CKB	0.011544981607235
VSTM2L	0.011528360674441
CHGB	0.0114938240580434
MT-ND1	0.0114412616204092
ATPAF1	0.0114358325167496
RHOA	0.0114235606927332
MUC5B	0.0114204199130816
ABCA1	0.0113961531002686
SAE1	0.0113268136823144
NUDT9	0.0112418582061616
GDE1	0.0112405933935147
HERC2	0.0112314822346032
NTPCR	0.0111590190917253
BTBD11	0.011150839024549
PDHB	0.0111460693636953
SCD5	0.0111454778295744
SERPINA6	0.0111397647737595
C5	0.0111353319872055
CNFN	0.0111113187671982
SLC7A5	0.0110966034886831
PLAAT4	0.0110808839935521
SND1	0.0110628558036463
FAM210B	0.0110214274689499
FURIN	0.0109998762171615
LAMTOR4	0.0109811340942404
APMAP	0.0109420400609544
CCPG1	0.010904124792531
SEC11C	0.0108578645009478
TRAPPC6A	0.0108554972292469
FGFR4	0.0108388208993954
COX7A2L	0.0108217300809708
GOLT1B	0.0107811161934358
LENG8	0.0107289672930083
RHBDD2	0.0107285629589295
HAGH	0.010719948983671
LMO4	0.010699024110152
FECH	0.0106957010619709
IFI30	0.0106815322143896
SDC1	0.0106725257759931
PRSS23	0.0106086272980213
APOH	0.0105883772130957
SHC1	0.0105790459911483
LPCAT3	0.0105671193310683
MT-ND5	0.0105506803202509
NCALD	0.0104918481926136
ROMO1	0.0104850676228782
CLPTM1	0.0104584592538672
DKK3	0.0104014187925237
WDR34	0.0103916464583921
NDUFB3	0.0103887832832522
NINJ1	0.0103858935861059
TAF10	0.0103773015051122
CXCL16	0.0103487331997997
STC1	0.0103444410166493
SH3BGRL	0.0103119222283441
POLDIP2	0.0103058172484649
AK1	0.0102862190368132
UGGT1	0.0102715783641715
ANAPC5	0.0102656282438165
PSMD2	0.0102597680717808
TXNRD1	0.0102586118014649
AIFM1	0.0102497345095801
LIMCH1	0.010236241371752
TFF1	0.0101981722659483
PRDX3	0.0101960175054243
H3F3A	0.0101646891340662
NUCB2	0.0101402078577388
ZMPSTE24	0.010137031165541
HSPE1	0.0101257300040649
MT-ND4L	0.0101193233487458
RAD50	0.0101108559480279
CHD2	0.0100723988224223
CDH17	0.0100467766524579
MANSC1	0.0100356424293784
LRP10	0.0100220165832009
PRKDC	0.00998371841060718
RPN2	0.00997813231470329
C1R	0.00996324979012579
UROS	0.0099225566208926
APOBEC3C	0.0099011452437939
SPAG9	0.00982825577139188
EXOC7	0.00980293952236225
TSPAN15	0.00976433397311121
AP2S1	0.00970166352406289
PSMB6	0.00965045137140067
RCN1	0.00961533902136389
AP5S1	0.00957041854679817
SRPX2	0.00955380540744082
LTBR	0.00954729424356942
MLEC	0.00953621060726528
SNX1	0.00951737222509809
MXI1	0.00947912912392271
S100A11	0.00946775359788115
GRAMD1B	0.00946450764523209
GTF2A2	0.00944429720214022
NRCAM	0.00943529257130316
SLC25A37	0.00941091118823018
CENPB	0.00939613906453253
ALG8	0.00938588007523886
MICOS10	0.00936064453325107
CLN3	0.00934407857371681
BTG1	0.00932800206362642
DOK4	0.00931736910859444
PGAP3	0.00930425161459292
CCDC198	0.00929494917214269
ECH1	0.00928680940543077
MYLK	0.00927699065888483
CLPTM1L	0.00925711518263547
DTD2	0.00922109577657472
ARHGAP18	0.00921115873272447
ARSA	0.00921051483716112
TMEM179B	0.00919684932611192
DCAF11	0.00917360739489639
ACTA2	0.00917261863021928
IFRD1	0.00915724867119232
MMP24OS	0.00914954676904134
GNG11	0.0091305517121636
MAGED1	0.00912664343591017
EIF2S3	0.00910406953312593
NDUFAF3	0.00910242185411245
CCNI	0.00910009156602368
SFT2D2	0.00909791021919886
FLOT2	0.00909151117477099
GLUL	0.00908923219236656
EBNA1BP2	0.00907519939001505
PSME3	0.0090700315206997
ISCU	0.00904135041647197
YIPF1	0.00902555078619914
POMGNT1	0.00901071212627369
YWHAB	0.00899959304059733
IER5L	0.00899008058592525
CHD3	0.00894070497875142
LDLR	0.00892768433189098
GNS	0.00892371680684881
MSRB1	0.00886833150067234
GDF15	0.00886494531046855
NIT2	0.00885785103571264
SERP1	0.00884493961273985
ANAPC15	0.00882748050201368
ACVR1B	0.00878133547282939
ALDOC	0.00876891574017056
TRAF3IP1	0.00876049794620576
ARSB	0.00875438246136461
CAMK1	0.00874871618618287
LITAF	0.00874277725501749
AKAP12	0.00872915166707884
TIGAR	0.00864559029413399
EEF2	0.00861957691931353
TGM2	0.00861568633677401
COPS6	0.00860299930472429
TNNT1	0.00860049988952059
PTMS	0.00857674150470313
ALKBH5	0.00857342282778177
NHP2	0.00857038055941363
CDCP1	0.00856990331587128
ITFG1	0.00853032332676163
COL5A2	0.00852984306402666
OCIAD2	0.00850894451006886
ADM	0.00848623196171659
IFI35	0.00847692221388941
HSP90AA1	0.00844743225315948
MXD4	0.00843610541527569
CAMK2N1	0.00841478347715143
EPDR1	0.00840155608814874
SLC6A6	0.0083982810134199
UROD	0.00839674248335129
STMP1	0.00835991095098971
CETN2	0.0083492132502384
AIMP2	0.00834811947768945
CAPNS1	0.00834177473788058
CBR1	0.00828125354543836
CAPN2	0.00827330968809875
TOMM20	0.00823789433439265
NDUFA11	0.00823335500269812
SURF1	0.00822192244368474
CTTN	0.00821560156251917
AAGAB	0.00821339450063188
MID1	0.00820728909691538
APOD	0.0081805385537637
GFPT1	0.00811088892784524
PLD3	0.00810079481006712
NSF	0.00806035659862184
WWTR1	0.00803808669418148
UNC93B1	0.00802057328287796
SLC23A2	0.00801783052642894
HIF1A	0.00801707106759219
CORO1B	0.00799958808520613
ARPIN	0.00798925182680865
CAPG	0.00798619593726748
LAPTM4B	0.00798291945948463
NRG1	0.0079783057844286
CD44	0.00796837700922853
AGPAT1	0.00796810026115349
TRUB1	0.00794858331434422
TM9SF1	0.00789012007468609
TOR3A	0.00788167690148791
C11orf49	0.00786109572523232
PPP1CA	0.00784972781259777
CDC123	0.00783562986154081
TM7SF2	0.00783348413337789
IL13RA1	0.0077943005032083
CPD	0.00779091526489191
AGTRAP	0.00777804942983022
STUB1	0.00777032500076324
PTPA	0.0077699113758003
NFKB2	0.00776855127855725
BLVRB	0.00776738967020074
TMEM64	0.00775853173642184
NDUFB6	0.00775731522535809
SLC22A18	0.00774715302015443
SUMF1	0.00772530793680262
IGBP1	0.0077247219877694
AKR1A1	0.0077219460582666
COQ2	0.0077202455361045
FAT1	0.00771590815843161
PTPRS	0.00770755070592445
PSME1	0.00770579870409142
ATP5MF	0.00770125510101454
SLC9A3R1	0.00770091503150038
ECI1	0.00769844161451514
SELENOT	0.00768730389873616
HSP90AB1	0.00768234793739747
KDM3A	0.00766258220719851
PHLDA3	0.00764674404890751
ABHD2	0.00762851671706822
CYB5A	0.00762183096558982
MVP	0.00761972055428786
AACS	0.00761844757718214
CYBC1	0.00761700263562772
CD24	0.00761510504819579
DNAJB12	0.00758330559655768
SORD	0.00754990136894438
UXT	0.00754745123476029
BTD	0.00752005143713379
ATIC	0.0075133967506079
NUDT22	0.00750427932228195
NDUFS8	0.00749792316957563
BCAP31	0.00749426085159296
NMI	0.00748683857747667
TMEM97	0.00748168398911139
DHX9	0.00747959685197144
VPS35L	0.00745485924623684
SPTSSA	0.00744315705486838
NAGLU	0.00742928382862012
CAST	0.00742691678088837
SOD1	0.00740378012167003
TRIM22	0.00739724135587505
APRT	0.00736214201426317
YWHAQ	0.00731160952370292
TEAD1	0.00730109157672711
MICU2	0.00729071255896254
ATP6V1C1	0.00728647904268144
CFH	0.00726629243285542
DHRS3	0.00724126689586699
PSPH	0.00723992855788422
CUEDC2	0.00723085198188132
FBN2	0.00720382500414236
PGP	0.00718520089846483
COTL1	0.00715698587342404
SNX17	0.00715238791432783
PIGS	0.00715176767050197
PAFAH1B3	0.00714580648928807
SIL1	0.00711728770075892
BDH2	0.00710464158861535
ANKFY1	0.00708572938883175
PSAT1	0.00708132259062179
ZMAT3	0.00705917894735771
TM2D2	0.00703936528702142
TMED9	0.007035221770097
ARF4	0.00702143557873288
SELENOH	0.00702006726814036
RAB10	0.00700640962122764
ATP2A2	0.00697525854658519
SEPHS2	0.00697366264301625
COASY	0.00696906086941664
HTATIP2	0.00695506328146138
PDK2	0.00695405403512321
TIMP1	0.00694875112941573
CISD1	0.00694744801717358
ATP6V1H	0.00694432695214969
C1S	0.00694233592847499
NELFCD	0.00694205066502831
POLR3D	0.00693809735267178
SLC5A6	0.00692023706363252
GSTA4	0.00691625999061898
ADRA1D	0.00691142342225423
PLAAT3	0.00691024699762779
LTA4H	0.00690059885704744
MMP7	0.00687260427955042
VKORC1	0.00687124954094416
UBB	0.00686006863325784
SSR4	0.00684301818051252
C1GALT1C1	0.00684110079789447
MYDGF	0.00683685246310171
MT-ND2	0.00683156428626984
PGM3	0.00682309412748652
CPT1A	0.0068211831407789
GALNS	0.00681486145107119
AP1G2	0.00681198578223516
PLCXD1	0.00680447830652956
SLC2A1	0.00679912104444123
ZFP36L2	0.0067976721362549
MAFK	0.00675263936121537
JMJD8	0.00674069988897398
ME1	0.00673689612274208
IFITM2	0.00671285411098298
ERLEC1	0.00671033087976291
DHCR24	0.00670099622359061
ADGRG6	0.00668776267720714
WASHC5	0.00668598875681835
GET3	0.00666925850376679
AMIGO2	0.00666619842464299
STIM1	0.00665791914181815
HKDC1	0.00665086892323375
PCMTD2	0.00662461756382673
SRC	0.00661101598993132
SLC3A2	0.00657685411195987
EFTUD2	0.00657435861631937
EHD2	0.00656919888429777
ADPRM	0.00656710668250098
HSD17B4	0.0065652586825787
CD82	0.00656035422879602
SPATA18	0.00655831223724332
MAP7	0.00655656130669067
ZNF362	0.00655570005108497
ITPK1	0.00653984649598602
NDEL1	0.00652686231329629
DCTPP1	0.00649632314307857
BZW2	0.00649163918666058
REEP5	0.0064718381743657
COX20	0.00645992594273887
TMEM141	0.00645656549963696
PYURF	0.00645477151599636
LGR4	0.00644801265279706
GMDS	0.00640064369780459
CHCHD1	0.00639920205704644
DAB2IP	0.00639723074019335
AGFG2	0.00638030725903956
ACSL3	0.00637241752763594
IGFBP7	0.00636967681025582
UAP1	0.00634569230619443
CLDN12	0.00634470432162942
C12orf75	0.00633756017801251
WASHC3	0.00633482595168629
TMED3	0.00632984007065463
RSPO3	0.00632065062346905
ATP6AP2	0.00631870135386197
GSTK1	0.00631153451394993
PDGFC	0.00631149813352094
SLC46A3	0.0063059006286914
ZNF581	0.00630543024684758
MMP24	0.00629652225257187
DOLK	0.00626831504745646
MFSD5	0.006262720347689
PIGF	0.0062549102547392
CNPY2	0.00624910363367736
DYRK1B	0.00624850295892018
CREG1	0.00624101031363103
TOR1A	0.00623847875941766
GLB1	0.00623512543561476
EIF4B	0.00623406860678192
SLC25A11	0.00623218353585996
ACP2	0.00622769940661429
CERS2	0.0062181393547819
P3H4	0.00621360395632985
SIGMAR1	0.00617445622976265
ATP6V0E1	0.00614783522421631
MTHFS	0.00614758023235483
MAT2A	0.00614051339130498
PITPNA	0.0061379461144549
ATRAID	0.00613545198099351
KDM7A	0.00613402611991916
LYSMD2	0.00612408587140978
HDLBP	0.00610940124128384
TEX9	0.00610449960896009
ABHD12	0.00608971842168454
CYB5D2	0.00608414825592601
PCBD1	0.00608351592812024
TNS3	0.00607853673974776
NAA38	0.006074357886551
ARSD	0.00607238990263685
AP2M1	0.00607013802609862
FUCA1	0.0060681825106143
ISG20	0.00606132186533969
ARRDC3	0.00606036254519881
PIK3R2	0.00604948827966283
ITGA3	0.0060487059589564
KDELR1	0.00604678091344574
HDDC2	0.0060388357480582
DCBLD2	0.00603452543151067
BTBD6	0.0060341915990564
FKBP3	0.00602820687417682
ZDHHC4	0.00602633969493068
CPPED1	0.0060199412058423
SMPD1	0.00601991341982372
ATP5F1A	0.00601767747449212
NDUFA3	0.00601688623549645
KLHDC2	0.00599947155195494
ITGB5	0.00599756341825413
FLYWCH2	0.00598746565624015
STT3B	0.00597009742628612
MAPK8IP3	0.00595248791848871
SLC2A4RG	0.00594306118513156
PBLD	0.00590985970364867
LMAN2	0.00589573295985197
JMJD6	0.00588595380239336
STAT6	0.00587882217664113
THRA	0.00587853537846315
PSMD1	0.00587004174490759
TNS1	0.00586511166939132
TIMM23	0.0058604309400294
MAST4	0.00586007470855587
COA4	0.00585803621121687
CIC	0.00584757504752112
TICAM2	0.00584368285108617
ATP1A1	0.00584195892036097
UFM1	0.00583425544354502
RBM23	0.00583330952511846
SPG21	0.00582779423552924
WNT7B	0.00581923163315278
S100A16	0.00581592511515094
CTSL	0.00580971713699529
CEBPZOS	0.00579056155235967
WDR77	0.00578632330167067
NDUFB7	0.0057859506382984
HK2	0.00578397689868249
TTYH3	0.00578392066822474
NACC1	0.00578086654257533
HSPA1B	0.00577077158210412
CD38	0.00576922983599196
MTUS1	0.00575265666289979
OSGIN1	0.00575027460889405
TOB1	0.00573670858348474
TMED2	0.00572970279931145
CSRP1	0.00570467271088046
GPS1	0.00568305109224428
SEC24D	0.00568067443629674
MOCS2	0.00567337465832316
WDR45B	0.00565051565517541
C1orf53	0.0056490823211675
SELENON	0.005647536721213
BECN1	0.00564730811427951
KCTD17	0.00564650410277657
CHMP3	0.00564523223759311
BET1L	0.00564330204953537
IFT22	0.00562380752131012
RABAC1	0.00561811059853084
WDR61	0.00561027928979727
TMEM39A	0.00560832983554792
PLEKHA1	0.00560536795209099
SPPL2A	0.00560112013203016
EIPR1	0.00559003042519838
TMEM37	0.00558818890922862
CYBRD1	0.00558087791636649
CHP1	0.00557902343684599
MAP1B	0.00557809674074001
FCGBP	0.00557778804975625
ASAH1	0.00557327592951735
SLC38A10	0.00557089350639736
CTSF	0.00556574116867903
ACY1	0.0055636451749486
PPIB	0.00556028602874947
SNHG32	0.00555380927046228
ATP6V0E2	0.00554981748789701
PHF1	0.0055297039587582
TRMT2B	0.00551650044002902
RDH10	0.00551562453962471
RFX5	0.00551267363289149
EMP3	0.00551182290446939
ABHD4	0.00550857708810136
AP1S1	0.00550776094384673
POLR2G	0.00550425840953514
MUC5AC	0.00550012647752091
PKDCC	0.00549555335754757
PFKM	0.00548977942597249
APEH	0.00548818988971088
PRRC1	0.0054877896813629
C1QTNF1	0.00546472044593891
VSIR	0.00546213904520547
CLDND1	0.00545417761498507
PLA2G4A	0.00545099410046725
LPGAT1	0.00544817793207675
SLC47A1	0.0054420136766162
WDR11	0.00544022889405101
GAA	0.0054346155395935
BSG	0.00542516296583648
SUPT4H1	0.00542468750330972
TSPO	0.00540996164888883
EXOSC4	0.00540277527311367
KIAA0100	0.00539923240133389
SEL1L	0.00539499421816246
FGG	0.00539456992615627
FHOD1	0.00539429277889766
BAIAP2L1	0.00538592246157467
ABHD15	0.00538379348135692
ACYP2	0.00537676823951946
USP5	0.0053684266470812
ABCB6	0.0053677442965685
GPR137	0.00536693253908812
MOSPD3	0.0053579286763387
MDP1	0.00535764049215462
SMARCB1	0.00534890823905963
NFU1	0.00534633287091969
ASF1A	0.00534452573146872
CALM1	0.00533904914899941
S100P	0.00533412023743486
C7orf50	0.00533226852983188
NDUFB11	0.00532585665605912
C1orf122	0.00532401407562268
PDIA3	0.00532144901884953
POP4	0.00531230368352809
TMEM250	0.00530475795867392
TIMMDC1	0.00530258141891278
APLP1	0.00530113458295588
AP2A2	0.00529411297212033
MTA2	0.00528807393686647
TXNDC15	0.00528589341231073
NR1H2	0.00527922815105557
S100A13	0.00527874653779213
GALNT7	0.00527253171493593
PLAU	0.00527071584626067
LAMB1	0.00526797265438036
FAM120AOS	0.0052608056439027
EMC9	0.00525594094889958
LLGL2	0.00524987408897527
AGO2	0.00523751365527733
FADS1	0.0052374431511243
ALDH1B1	0.00522624113751544
ZBTB38	0.00522568462739815
CASC4	0.00520266161647748
ATP5IF1	0.00520256575286949
GFM1	0.00519761132650897
PTBP3	0.00518774122316384
ATP2C1	0.00518372993373124
ZFAND1	0.00517891802084365
GLUD1	0.00517860057468562
C1orf116	0.00517716006339585
PIGT	0.00516669632903185
CUEDC1	0.00516247074170375
C16orf58	0.00516163725733617
KIF3B	0.00516081076250867
FAM114A1	0.00515961525665109
CTSC	0.00515791909561621
TSPAN4	0.0051528760259741
STC2	0.00515012492075574
RBCK1	0.00514744796362608
COL4A5	0.00513557046078584
MTHFD1	0.00512052793604398
ITM2B	0.0051183715435978
UGCG	0.00511087634610672
CTDSP1	0.00510564306314474
RNPEPL1	0.0051046273585396
ALDH9A1	0.00510403812566245
SRPRB	0.00509917361562982
SLPI	0.00509385089574748
FAH	0.00509267323479941
TPM1	0.00506741554267171
SLC23A1	0.00506707025981741
ST3GAL5	0.0050578920943382
ITPA	0.00505762305945139
NEK6	0.00505603014062359
TTC3	0.00505014385825246
WBP1	0.00504901548691049
CHMP4A	0.00504827400965496
GNPTG	0.00504389932443865
TMEM185B	0.00504198846019771
TMCO1	0.00503977390821593
NDFIP1	0.00503744675640011
RNF103	0.00502872722667135
IL1RAP	0.00502696974438563
NMD3	0.00502379931792686
NDUFA4	0.00502244840566497
FRAS1	0.00501646986722829
PSMB8	0.00501507558837086
RCC2	0.00501336153850575
PNKD	0.00501280302048599
SLC38A6	0.00500794466244324
BTBD2	0.00500582418673955
BAG2	0.00500087526743063
JDP2	0.00499864049183139
CALD1	0.00499749541426174
CCDC92	0.00499423597338463
ZCCHC2	0.00499020446670514
NUDT15	0.00499004655679304
CNIH4	0.00497724809132502
TPD52	0.00497348739412162
FTH1	0.004949961131773
FN1	0.00494809337040979
CYP4V2	0.00493882466482727
GALC	0.00493613496979567
RAB13	0.00493416482424757
PNPLA2	0.00493357250019505
MED25	0.00491275261062326
LEPROTL1	0.00491162766596802
FEM1C	0.00490942939025458
TMSB10	0.00490871318264372
OPTN	0.00490546993698931
KLHL5	0.0049044705409893
NSMCE1	0.0049017624069186
DDT	0.00490040948299217
TCTEX1D2	0.00489570405747891
PYCR1	0.00489113814412618
SHB	0.00489022542670798
ICK	0.00489017663742011
LAMA5	0.00487954733658217
SDC3	0.0048717901201314
GORASP2	0.00487138755112972
SLC12A9	0.00486967989937983
EID1	0.00484832602937971
PDE3A	0.00483803589440039
CISD3	0.00483505977253349
CHMP2A	0.00483441555736537
C6orf120	0.00483349089191838
ARHGAP26	0.00482250867068039
AKT1	0.00482181466691068
CENPS	0.00481653719995865
ETFA	0.00481647935560255
PINK1	0.00481464294444913
KEAP1	0.00480856417410814
EVA1C	0.00480774348855407
ZYX	0.00479361880450898
TGFBI	0.0047884817843781
VEZF1	0.00478194417376203
MAP3K12	0.00477781888465881
TUSC3	0.00477537450707448
PFKFB3	0.00477401651272523
CDR2L	0.00476479738985331
PLOD1	0.00476439347362775
PRKACB	0.00475955725904559
EML4	0.0047572015174216
NUDT21	0.00475411267782618
QSOX1	0.00475390890689007
AKIP1	0.00475179233815354
ANXA7	0.00474695974440778
HNRNPM	0.00474316564605845
SLC1A5	0.00473610334255507
TRAPPC12	0.00472893844285108
ADSL	0.00470962839059391
SLCO4A1	0.00470676727853041
TMEM94	0.00470560554926776
SHMT1	0.00468518943039856
SRA1	0.00468449395546533
PDGFA	0.0046786420187328
NCLN	0.00467494400710642
TRAF4	0.00467368341320215
HPCAL1	0.00467000229780043
RAB26	0.00465690402800459
SLC25A29	0.0046543756921161
CRTAP	0.00465331151531587
TK2	0.00465213578096751
TSTA3	0.00465073658568554
CCDC97	0.00465068828944793
AGA	0.00464677096857805
PHPT1	0.00464630285910853
NUAK2	0.00464579831982629
PMP22	0.00464329694888867
ORMDL2	0.00464170591410085
AP2A1	0.00462694040920628
HINT2	0.00462620406697993
COPS2	0.00462497150523965
SESN2	0.00462395796148637
MCRS1	0.00461401340091355
PNPLA4	0.00461355600815905
GALM	0.00460962905430656
HSP90B1	0.00459425176636864
WDR73	0.00459192864660028
COMMD4	0.00459063659874538
DRAM2	0.00458551162598247
SLC39A11	0.00458006606876353
CKAP4	0.00457776977377698
SOD2	0.00457365987186589
PPME1	0.0045718340300724
RCBTB1	0.00456972957943049
NME4	0.00456694530872195
NUTF2	0.00456612433672071
MTHFD2	0.00456377154732585
MYD88	0.00455040283871764
PDLIM2	0.0045451700200803
H2AFY	0.00454309701657326
MGST2	0.00453284982882579
HACD3	0.00453171102293122
NUDT19	0.00452747531984092
SERPINH1	0.0045252157109184
NXPE3	0.00452488678937973
EIF2A	0.00452468501224411
ARPC4	0.00452035003055815
RBM33	0.0045198563603662
TMEM9B	0.00451573293416327
TECR	0.00451461552329829
FGA	0.00450378169577276
HPS1	0.004496597837056
ACAA2	0.00449444723891569
ECE1	0.00449211337172817
ZC3H4	0.00448226291425786
CALM3	0.004478929831455
LIMK1	0.00447438369009764
AMACR	0.00447370928870055
CDIPT	0.00447319569639012
PIP5K1C	0.0044676609045025
TSC22D3	0.00446230464579196
THEM4	0.00445522256069349
SCARB1	0.0044538124935187
MAT2B	0.00445308438407459
DUSP3	0.00445256767977059
RAB5C	0.00444873196968132
HYOU1	0.00444626427355433
EHMT2	0.0044450595006324
TM4SF20	0.00442756796796125
ATP5MC1	0.00442679482122985
UQCR11	0.00441030468721768
ADSSL1	0.00440693632628516
DERA	0.0044033040611366
PIGQ	0.00440034193237632
SLC35B1	0.00439951507852508
ERAL1	0.00439512711658009
IGF2R	0.0043926671639982
GNG10	0.00439217405399508
CALM2	0.00438915323545391
PCSK5	0.00438859504990583
BORCS7	0.00438026960316871
SNAPIN	0.00437924754351346
KIF9	0.00437820397955084
PARM1	0.00436740763828074
DNAJC10	0.00436497727133391
AXL	0.0043556421830682
SQSTM1	0.00435429799106158
UACA	0.00435048707239007
CCND1	0.00434792952460394
SNX3	0.00434035749938701
HNRNPC	0.00433956268128236
RBM42	0.0043355324552108
DDB1	0.00433235612335403
ZDHHC1	0.00432891582791971
TMEM59	0.00432789551699615
SHARPIN	0.00432495776177417
MORC4	0.00432487282458384
AMZ2	0.00432351738802611
WWC1	0.00431039213451728
BCL7B	0.00431015082432848
PHACTR2	0.00430524275854847
DMAC2	0.00430223233965356
RAB5A	0.00430050704621515
PECR	0.00429820377236829
PRELID2	0.0042941845549024
PPIA	0.00428903228586193
LIPA	0.00428567889013301
SOAT1	0.0042849090556939
AP5M1	0.00427405578388963
RTN4	0.00427369759562928
GALNT18	0.00427320626866129
CYB5R3	0.00426325483569153
LEPROT	0.00426286438021113
ATP8B2	0.00425590855334894
ADAT1	0.00425136511063231
CTDSPL	0.00425132853202698
REXO2	0.00424784637448722
POLR1D	0.00424760418008117
NOP16	0.00424445294347954
ACTR1A	0.00424013662823313
WDR26	0.00423603108474271
NRDC	0.00423370840840088
ZCRB1	0.00422803754855902
BBC3	0.00422481447809995
TMED7	0.00422406061089428
EPS8	0.00421948121230558
NAAA	0.00421441300924379
SDR16C5	0.00421145803511625
PPP3CA	0.0042112730124066
MDM2	0.00420285022386266
C11orf24	0.00420259475388839
THSD4	0.004202464123802
FUT11	0.004194877593203
SMIM19	0.00419458767941511
TCTN3	0.00419431796300363
C4orf48	0.00419016600054314
PDK1	0.0041875493082072
RGS10	0.00418730597078208
LLGL1	0.00418573367710016
RHOBTB3	0.00418460175053899
CDKN1B	0.00417527706223727
DCAF12	0.00417265886800061
SSR2	0.00417191847753014
TRIAP1	0.00417129302185492
ERMP1	0.00417027425992824
CRELD2	0.00416800219237721
LRRC41	0.00416412416050363
TLCD1	0.00416255218816748
COX4I1	0.00415880476479908
TBL3	0.00415153964062216
C1QTNF6	0.00415023404283468
PSMD4	0.00413964324214787
YWHAG	0.00413921507019334
FGL1	0.00413886281346561
MTOR	0.00413835318683393
ARHGAP35	0.00413446298983766
ELOVL5	0.00413408978044192
PER1	0.00411484729722284
MAGED2	0.00411479519265382
LGALS3BP	0.00411234057591611
ARHGAP1	0.00411212773247417
RTN3	0.00411180304636185
MDH1	0.00411145734764393
PRKAR1B	0.00410803690511342
STT3A	0.00410712728071907
LGALS8	0.00410465479968346
ARRB1	0.00410339733153968
CD164	0.00410038465323744
IRF2BP1	0.00409486202901637
MTLN	0.00409411173388414
ATE1	0.00409341757555109
ARF1	0.00407915162612015
NUMA1	0.00407394330392397
TOMM34	0.00407152202432575
B3GNT3	0.00406144835551155
CAVIN2	0.00405774668977696
KLHDC7A	0.00404624532203758
IQGAP2	0.00404558193681487
SPATA20	0.00403914340986437
HES1	0.00403502857832609
FA2H	0.00402655517938999
CCNT1	0.00401941998275794
TRIM44	0.0040178658588018
LDB1	0.00401496986722997
ITGB1	0.00401383648896731
SIAE	0.00401023272284304
VTI1B	0.0040075786440284
ATP5MC2	0.00400607919089809
COMMD7	0.00400358964421481
CHPF	0.00400356856768185
TNFRSF21	0.0039979016580569
AAMDC	0.00399784056887847
EIF3M	0.00398695648866241
ACLY	0.00398573146395268
DUSP10	0.00398384142718745
ANKRD52	0.00398036910011162
BCKDK	0.00397993475013729
COX6C	0.00397952906409407
CNBP	0.00397912894867118
NRIP1	0.00397400929134654
BPIFB1	0.00396533009542541
ZMAT2	0.00396241636794425
FKBP10	0.0039572256675714
KLRG1	0.00395452655215708
GLG1	0.00395123358110714
PPCS	0.00394555369674561
FTSJ3	0.00394090348760335
MFSD6	0.00394016245899989
CLTB	0.00393549383668443
SSR3	0.00393075747367497
TM9SF3	0.00392613478566953
CYGB	0.00392422438938497
MGLL	0.00392156306757253
CCT3	0.00392077225025124
CAVIN1	0.00391870877307248
SRSF4	0.00391281424164296
PPIL1	0.00390786874403512
DGUOK	0.00390636077404118
OGA	0.00390257761806277
KLF6	0.0039011071770639
CYP51A1	0.0038947369869671
PRPF3	0.00389145753007137
DBNL	0.00388284317150416
PFDN6	0.0038773983649058
POFUT2	0.00387721119268218
TLE5	0.00387472212322533
S1PR3	0.00387271930437202
PLEC	0.00386417525373592
RNPEP	0.00386199563265426
STARD10	0.00386169038390687
C19orf12	0.00385880941788172
DENND11	0.00385500084985532
SLC44A2	0.00385485554156994
ANO6	0.00385408461289504
SHISA5	0.00385223661486655
PCYOX1	0.00385158139469869
POLR2I	0.00383575571921703
PRKCA	0.00382816488197078
MFGE8	0.0038266747720742
ID1	0.00382376949219768
CYP24A1	0.00382142380328222
CCDC159	0.00381732285776353
TPGS2	0.0038136492849324
ABHD17C	0.00381233936623031
MYO18A	0.00381225616819855
DDB2	0.00380933058916481
SUMF2	0.00380839486420695
TIMM9	0.00380793784348071
SBNO2	0.00380566783270761
RSL24D1	0.00379708201576124
TBL2	0.00379594698438302
GSTO1	0.00379391180167406
CCDC85C	0.00379051885193568
TTC8	0.00379020647781556
SNRPB	0.00378977145409576
UNC13B	0.00378791244646398
MTDH	0.00378384966648256
TMEM115	0.0037770174597126
RAB3D	0.00377336706472526
GPC1	0.00377265141808097
SEC23A	0.00377087620158205
NNT	0.00376828132735938
SYNGR2	0.00376618969300427
GOLGA3	0.00376459338975929
MLF2	0.00376165798710161
SLC48A1	0.00375653718253317
SLC25A13	0.00375519269768893
GALNT2	0.00375261804622507
DCAF6	0.00375241628180892
PRAME	0.00374745996719696
PHKB	0.00374500747237076
TIMM50	0.00374328290025098
MAN1A2	0.0037403932238882
CMTM6	0.00373841533977104
STOML2	0.00373374954073866
TMEM263	0.00373025514176074
POR	0.00372857582552913
LAP3	0.00372841162324868
NDUFS5	0.00372492473390049
LRPAP1	0.00371932246260195
CMPK1	0.00371919913548983
INSIG2	0.00371470575331491
IGFBP4	0.00370890311642111
TIMM13	0.0037046510847035
FAM219A	0.0037026001158638
C19orf33	0.003701658549753
NDUFB8	0.00370127917829466
FAM131B	0.00370039894814496
UEVLD	0.00369880205281318
ANAPC13	0.00369846507944844
YIF1A	0.00369576917628424
TMEM134	0.00368628541182843
PRDX4	0.00367942589380988
SEPTIN2	0.0036716574110194
EPAS1	0.0036710517089517
TSPAN1	0.00367100673949905
XBP1	0.0036673440004487
ADH1C	0.0036646867828451
HSPBP1	0.00366218492847097
HBP1	0.00365322784443833
PDE8A	0.00365283401486333
PLXND1	0.00364863395656607
RRBP1	0.00364744487531701
IRS1	0.00363862328225002
DOCK5	0.00363596386496038
TFPI2	0.00363409449474503
ACTN4	0.00362885719186113
MSI2	0.00362161382097082
SMARCD1	0.00361847495584247
RACK1	0.00361574127955503
C6orf89	0.00361286638479019
ARHGEF3	0.00361095355036497
ERBB2	0.00360960992514995
RRS1	0.00360836020653122
CCNL1	0.0036082429703031
MGAT2	0.00360513338568568
SLC25A44	0.00360091365971887
SIRPA	0.00359735028728718
POLD2	0.00359237649181276
SLC35F6	0.00359081870316837
YIF1B	0.00358933143453885
NEK9	0.00358303631408364
GID8	0.00358174528624741
NANS	0.00357949238423457
SMAD3	0.00357911010204474
SLC25A39	0.00357386330900631
KDM6B	0.00357368353835026
H2AFY2	0.00357104636114617
COCH	0.00357037084655796
PSMD11	0.00356613649118996
TXNIP	0.00356609462907558
SF3A2	0.00356207192439583
PDCD4	0.00356015270563331
NDUFB9	0.00355966728048155
STRA6	0.00355725297601971
GRHPR	0.00354489117681502
MINPP1	0.00354434855112918
PLPP1	0.00354291596819213
R3HDM2	0.00354105400539277
PRMT1	0.0035406376797308
CAPN5	0.00353866662964323
MORN2	0.00353701181801804
IFT27	0.0035325885816774
HHEX	0.00353032115483236
ASL	0.00352735625601651
AGPAT2	0.00352664428405275
TMEM123	0.00352544704378361
LAMC1	0.00352280952491439
NARS	0.00351151417806358
RNF167	0.00351118282210413
C3orf33	0.00350559522968901
STK38	0.00350482406795945
ZCCHC7	0.003504497790242
SLC22A23	0.00350399566281284
ATXN7L3B	0.00350359760791145
TMA7	0.003499599337967
SPSB2	0.00349555627621607
ANAPC16	0.00349456795171683
PIH1D1	0.00348138620832568
AIP	0.00347062610748156
TMEM54	0.00346600641893867
NUCKS1	0.00346556655251943
KCTD9	0.00345931446549535
DNAJC22	0.00345902072750677
GTF2H5	0.00345791594246501
RNASE4	0.00345776162882699
ABCA2	0.00345172326571479
RHOC	0.00345148281687048
PKM	0.0034509287359273
PA2G4	0.0034418697501324
DDOST	0.00343945370912657
SLITRK6	0.00343156775440878
ARL1	0.00342665776241247
BDNF	0.00342616965989363
TNFRSF10B	0.00342560281633576
ADCY3	0.00342450192155989
MAN2B1	0.00341885370833107
EI24	0.00341808834440084
TCEAL4	0.00341763965730271
IDUA	0.00341557873388021
HUWE1	0.00341487847244444
LANCL1	0.0034133017386781
VCP	0.00340098044959267
DSC3	0.00339900836522283
ALAD	0.00339571364225539
MSRB3	0.00339393139400073
COPS7A	0.00339304868343164
JTB	0.00339173360564506
PSMA2	0.00339098859170662
EIF4EBP1	0.00339095437383115
PTGDS	0.00339070310744921
SMARCA1	0.00338602304511449
TTL	0.00338430621871552
INHBB	0.00338336481207469
PDK4	0.00338090136823316
TNFAIP2	0.00337798216650429
LGMN	0.00337791233992264
CYP4F11	0.00337634194831673
ADAM9	0.00337221365127803
SSRP1	0.00336323376225173
CCDC34	0.0033629807287238
PTRHD1	0.00336220763098159
NIPAL3	0.00335635916043876
SPTY2D1	0.00335623981656559
PCDHA4	0.00335024530992568
PAFAH1B1	0.00334711053928891
ST6GAL2	0.00334612731436627
BYSL	0.00334469697085625
MTCH2	0.0033435404486317
DEPP1	0.00334298501487736
CGREF1	0.00333777892426201
SYNJ2BP	0.00333375510419172
GAL3ST1	0.00333090281944767
FUZ	0.00333082087786079
TCF25	0.00333080147922238
UCK2	0.00332884145490616
DOCK1	0.00332812358280893
FBXO22	0.00332497773901403
QPCT	0.0033149922975565
COX8A	0.00331235501545546
GDI2	0.00330729832643714
DNM2	0.00330661977789128
BCL3	0.00330619304747206
NDUFS1	0.00330260464095831
RBP4	0.00329955092692779
PEX11B	0.00329934979087396
CCS	0.00329856796885771
TRIQK	0.00329383839580153
RAC3	0.00329184039228463
TM9SF2	0.00329183086490583
NDST1	0.0032914336418659
BLMH	0.00328480235278625
PDCL3	0.00328071923657899
DDRGK1	0.00327632666499208
AUP1	0.00327193487935389
DRAP1	0.00326941598075902
TMEM129	0.00326885213965871
COX16	0.00326246704105153
SEPTIN9	0.00326192163381196
ANXA1	0.00326092202055033
TSPAN17	0.00325951115105067
PAPSS2	0.00325919729489921
CRYZ	0.00325370477825014
C1RL	0.00325366958645689
L3HYPDH	0.00325239013331957
VEGFB	0.00325161693485237
SIAH2	0.00325035937506569
BCO1	0.0032434930293369
SEC11A	0.003242633951304
CTSZ	0.00324174834038838
HSPA4	0.00323951000003962
ARMC1	0.00323696745721982
COX15	0.00323346883342497
CACNA2D1	0.00323156236133028
TMEM91	0.0032285184674559
IFT81	0.00322126620090214
SGPL1	0.00322089443107093
ALG1	0.00321475933142941
EIF3E	0.0032084683157391
TMEM127	0.00320659693288993
JPT1	0.00319936952340724
NUDT5	0.00319934079906523
PPP1R9B	0.00319743197137647
CES2	0.00319596633108604
RCN2	0.00319553155306951
CD14	0.00319339977634288
ZNF358	0.00319213430854445
TACC1	0.00319146522666937
C2orf68	0.0031914023369531
ZFC3H1	0.00318892666094462
PI4KA	0.00318595730306297
PBX1	0.00318549884100914
CIAPIN1	0.00318342313112649
PLBD2	0.00318190037828732
DPY30	0.00317967407304045
TMEM151A	0.00317652504980369
FOPNL	0.00317075330279606
RNF43	0.0031680580038687
C3	0.00316648042737548
ZDHHC12	0.00316217552940432
SRM	0.00316000522942196
TIMP2	0.00315819478570494
TSPAN7	0.00315810948534831
BLVRA	0.003157604290762
HMGCR	0.00314845961780236
PDIA5	0.00314668010638541
HINT1	0.00314561038116044
HAUS4	0.0031450627105855
ISCA2	0.00314312659620307
ABCG2	0.00314175191679925
TXNDC5	0.00314095262885369
NDUFA13	0.00313998353516125
FKBP9	0.00313928801275347
FAM13A	0.00313646161346152
TAF7	0.00312380671884065
ORAI2	0.00311837099946442
GPCPD1	0.00311684939507798
EHBP1	0.00311525114807679
PARN	0.00310810169980126
FXYD5	0.00310748021871835
INPP5K	0.00310505906909981
RFK	0.00310471560527947
TMEM120A	0.00310465487071657
NDUFA8	0.00309991525328864
LTBP4	0.00309434559701631
CLIC3	0.00309382366089306
CDRT4	0.00309339170246696
RRP7A	0.0030932511652221
RASAL2	0.00308751560456364
SRRM2	0.00308505202065382
TMEM33	0.00308500023659361
EIF3B	0.00307544409154717
HARS	0.00307278024220245
ARID5B	0.00306615959195989
FXR1	0.00306614414469598
TK1	0.00305804304411798
NAT14	0.00305733513404224
SRP54	0.0030561914913645
SNX19	0.00305427469508811
BUD23	0.00305384764707445
PHKA1	0.00305283028192061
YIPF2	0.00305248180653444
MYADM	0.00305111831418923
COG2	0.00304587591119117
VPS39	0.00304555016647509
SRPRA	0.00304419911779233
NETO2	0.00303911384377651
POLR3H	0.00303867691825995
STXBP5	0.00303657675295763
RDH14	0.00303101108068988
EMC7	0.00303034838150919
BLOC1S2	0.00302512491059612
FAIM	0.00302054532420677
PI4KB	0.00301468391692849
EMC8	0.00301101113193103
AP1S3	0.00300982209108868
TAF15	0.00300731920540521
KLHL12	0.00300587445668761
SCNN1A	0.00300310504822736
CANT1	0.00300208677418214
DMAC1	0.00300148315186256
SCAMP4	0.00300091468690654
UBA1	0.00300087555044198
MANF	0.00300059201977321
HSPA5	0.00299702585669197
TRAPPC3	0.00299634711040111
NDUFAF6	0.00299163592737628
DDX1	0.00298541493515385
RALGAPA2	0.00298461283368597
COPRS	0.00298336780697713
GPRC5A	0.0029810892844764
DAZAP2	0.00297957895181969
MT2A	0.00297829241120672
HDAC1	0.00297825539040302
COMMD5	0.00297737882329245
WEE1	0.00297641900001706
CREB3L1	0.0029717933791664
DBI	0.00297062847084343
NADK	0.00296894299959247
CYB5R1	0.00296841324122387
FAM234A	0.00296733777232086
DCAF7	0.00296696384087757
R3HCC1	0.00296024209259703
HNRNPL	0.00295949709290651
SPAG7	0.00295779088121833
PRCP	0.0029563179658864
PAFAH2	0.00295559671435778
RNF170	0.00295125345007989
ROGDI	0.00295098674543118
FPGS	0.00294902249510809
PSMB3	0.00294398469128777
ANK1	0.00294288889652398
PPT1	0.00294275747343398
OSBP	0.00293848428673815
GANAB	0.00293621683708617
APOO	0.00293608200178304
SQLE	0.0029307529001317
NET1	0.00292786128574407
POLR2F	0.00292638720098664
VEGFC	0.00292610433252492
RIT1	0.00292574645510077
XPC	0.00292259261419849
SELENOS	0.00292058207431734
NME3	0.00291987999771658
SIPA1L3	0.00291787910783338
S100A6	0.00291564389989843
LRRC59	0.00291494478160612
KLF2	0.00291218117577546
COG4	0.00290947940226681
NPAS2	0.00290655963689364
EDEM3	0.00290471147914504
DUSP14	0.00290231834026657
CD70	0.00290073798922761
AKAP1	0.00289811894628151
SEC23IP	0.00289541721125731
FAM200B	0.00289319721512128
CD9	0.00289036065142389
CMAS	0.0028891796269231
NENF	0.00288606576192183
PGRMC1	0.00288477630957234
LUC7L3	0.00288237513192939
SYNGR3	0.00288077242216241
NDUFS2	0.00287784446986669
NMRAL1	0.00287549643210446
NDUFS6	0.0028753578703219
TMEM9	0.00287485536551214
C5orf24	0.00287220802143462
MYL6	0.00287102572827054
IDH3B	0.00286894617882429
DYNLT1	0.00286612934038041
FMC1	0.00286274343470877
CSTB	0.00285984213905536
MCEE	0.002858011482709
CAPZA2	0.00285544186344778
GOLGA2	0.00285122706541591
USP9X	0.00285087016608908
BAAT	0.0028496859701084
FASTK	0.00284906037808905
RRM2B	0.00284834616454169
CARS2	0.00284803916244492
MLXIP	0.00284797829578697
UBXN6	0.00284679331684176
UBE2E3	0.00284371218943177
CALCOCO2	0.00284315770290637
PSMC1	0.00284238969113793
VMP1	0.00284000954484115
MGST3	0.00283862841050187
CSGALNACT2	0.00282970072096025
CEACAM1	0.00282630819933673
CAPZB	0.00282488155335556
EIF5	0.00282392964965634
DFFA	0.00282057319087741
EIF3H	0.00281995645710903
UQCR10	0.00281992668696474
IBTK	0.00281952753807627
CAD	0.00281892866146212
COBLL1	0.00281567753984316
PALLD	0.0028136583506589
DPY19L4	0.00280930259437295
VPS26A	0.00280767351893657
SERPINB1	0.00280721521733237
CDH6	0.00280581318574696
KIAA2013	0.00280401121377221
AP3M1	0.00280133920681554
PTOV1	0.00280051348099215
SGCE	0.00279911488921422
PIN1	0.00279753819993089
CCNDBP1	0.00279736337565973
DNM1	0.00279294791080173
WDR45	0.00279283286574413
USP53	0.00279179392300178
SP9	0.00278727162377445
RAB11A	0.00277864872202479
PDCD6	0.00277784929575758
MTG1	0.00277765434280908
ARFGAP1	0.0027755862790756
SLC39A7	0.00277518726706319
RAB1B	0.00277193785551993
COMMD1	0.00276845089923197
SLC9A2	0.00276843840657756
PIGX	0.00276838949044656
RND1	0.00276818609836171
PHTF2	0.00276697976633773
PTGR1	0.00276286638937632
PRPF31	0.00276189537650021
AGFG1	0.00276187630567192
RNF149	0.00274614683684042
CMBL	0.00274531376705539
LSM4	0.00274521088307279
PDE6D	0.00274506399998103
DNAJB9	0.0027443436383114
DUSP11	0.00274385754492101
RAP1GAP	0.00274272309349547
APH1B	0.00273876178270762
SSBP1	0.00273787833018243
TBX18	0.00273500327132084
RBM47	0.00273455415001365
CLMN	0.00273308745807686
DGKA	0.00273134216781317
MGAT4B	0.00273052537657248
GLIPR1	0.00273028181741401
SLC25A16	0.00272899018232473
KLF7	0.00272783351685014
MZT1	0.00272535339778746
SSNA1	0.00272396525855215
LGALS3	0.00272282315897065
TRIM16	0.0027217634958738
GDAP1	0.00271818630555128
AIFM2	0.00271584749492762
DARS2	0.00271500886358013
SCAMP3	0.00271314587004146
CADM4	0.0027126086887986
PHF23	0.00270708019758289
TXNDC12	0.00270678918464951
HIPK2	0.00270552877390544
NXT1	0.00270459381127091
ETV4	0.00270418553287521
RABGGTB	0.00269774164004787
SEC13	0.00269759190870253
CMIP	0.0026962703438742
FNBP4	0.0026954568312159
HIGD1A	0.00268869179881292
CDK4	0.00268675056311642
BPNT1	0.00268458988085086
EEF1B2	0.0026830008580901
IFI27L2	0.00268195998541505
FLNB	0.00268173412350995
USF2	0.00268165178948544
CDR2	0.00268055325901101
PPP6R1	0.00267970753423888
NOSTRIN	0.0026796407195892
LPCAT1	0.00267830292478828
TSC22D2	0.00267607933360069
RAD21	0.00267606633615818
EEF1G	0.0026705181857061
SEMA4G	0.00266991625425442
FCGRT	0.00266904273191667
USP3	0.00266625934430327
COLGALT1	0.00266531473030576
UBE2I	0.00266459032725021
CLSTN1	0.00266334928539824
MARCH6	0.00266308305538893
MAPRE2	0.0026596340183052
TOMM7	0.00265645148748538
RNF7	0.00265580821424602
NR3C1	0.00265429268751054
ITGAV	0.00265415206288101
TEX2	0.00265356465123564
HSF1	0.00265157402002411
GGCX	0.00264391221085839
TC2N	0.00264377794088237
LRP3	0.00264296970047911
DHRS1	0.00264275980358431
REEP3	0.00264187459943165
COPS9	0.00264046837611799
SLC2A13	0.0026402788228634
IMPA2	0.00263720353655289
TRPT1	0.00263708689873326
SYAP1	0.00263555254406199
PPM1H	0.00263286327265167
SNAPC5	0.00263238130857544
C5orf51	0.00262714987964018
EEF1AKNMT	0.00262670712658349
TMEM167B	0.00262664120187688
TMX1	0.00262314310311546
FBXW5	0.00262312689870081
LARP7	0.00261835231537868
SLC7A7	0.00261488015835765
IFNAR1	0.00261076183910403
SLFN11	0.00261023779603539
BANF1	0.00260999100291837
CXXC5	0.00260786740888319
SDF4	0.00260764631659642
ICMT	0.00260723368371682
RBPJ	0.00260607669340169
GNAI2	0.0026042918890054
ELP2	0.00260332447906746
FAM210A	0.00260227619091579
ABCB8	0.00260128816481897
MOV10	0.00260053680827357
EFNA1	0.00259895610896787
NPTN	0.00259829212762535
PRKACA	0.00259820094677512
COX11	0.00259784783242583
MBTPS1	0.00259697078521732
YBX1	0.00259335688769398
SETD5	0.00259287991795415
NDUFA1	0.00259280894262504
ARPC1A	0.00258891776537535
TANC2	0.00258728367914282
AAMP	0.00258666806888428
ATP5F1E	0.00258557732294892
SAT1	0.00258096311089067
AGTR1	0.00257939749083794
PITPNC1	0.00257915039239154
CUX1	0.00257674993132814
POFUT1	0.00257487042109993
NPEPL1	0.00257282986289111
KIAA1671	0.00257167157819513
CSF2RA	0.00257037254393015
DEGS1	0.00256995352570734
CDK2AP1	0.00256921699801948
CD63	0.00256917004535428
ASPSCR1	0.00256909984081107
SLCO3A1	0.00256843408946964
NMT1	0.00256556043570819
AMFR	0.00256522857020408
IFFO2	0.00256285741393925
PFN2	0.00255892822010427
ABRACL	0.00255494270772122
MANBAL	0.00255431519303145
EIF4A3	0.00255378612946389
AHNAK2	0.00255140447836795
INO80C	0.00255006610339673
MEGF8	0.00254999964758608
SPNS2	0.00254997225681467
MPC2	0.00254411310336785
PPP1R18	0.0025439501145503
ATF4	0.00254274800435318
ATF7IP	0.00253980428220254
SURF4	0.00253925285610531
ERGIC2	0.00253673752466208
CEP95	0.0025334052363228
UQCRC1	0.00253288971344379
MPDZ	0.00253205051813653
GBP2	0.00253106434651478
GALNT4	0.00253053588353028
PCGF5	0.00253024110490162
C8orf33	0.00253015625670942
KIAA0319L	0.00252780028734462
PLS1	0.00252716930753673
STEAP2	0.0025242031117096
DDX3Y	0.00252266449367958
ZNF580	0.00252188942547781
SLC30A1	0.00251971461694704
SELENOW	0.00251906083292196
CD109	0.00251861639837743
SCYL1	0.00251636623014016
LBH	0.00251562805598943
HADHB	0.00251342363564568
TNFRSF10D	0.00251046157540322
MKLN1	0.00250938456342097
ENAH	0.00250616002686619
RNASEK	0.00250537402067676
HMG20B	0.00250347949983543
ZNF428	0.00250281116966144
ALDH4A1	0.00250041947076905
IDH2	0.00249753781732088
MRS2	0.00249645353207303
DPP3	0.00249617701934579
MYCBP	0.00248797698831877
PTPRN2	0.0024868930422371
HP1BP3	0.00248536257142362
SLC35F5	0.00248463061744367
AGL	0.00248438607219883
GNE	0.00248368286030707
PCNX3	0.00247969161248087
ATF5	0.00247952961930859
TMBIM1	0.002479413776047
AEN	0.00247937222324801
CCDC6	0.00247934792028063
MTFR1	0.00247758157014138
EFNA5	0.00247614341055272
ANXA11	0.00247358539115207
ZNF703	0.00247002008330706
EVL	0.00246981785585401
CANX	0.00246949033023261
DHRS7	0.00246841565761062
ARV1	0.00246608168536583
GNL3	0.00246221460919082
YIPF4	0.00246001912470409
ARL2	0.0024589927183598
DNAJC11	0.00245848579093543
ATP6V1G1	0.00245780352514027
DERL2	0.00245564551683591
BCKDHA	0.00245357946482455
RBFOX2	0.0024523060734843
NUP93	0.00244963789168898
BBS2	0.00244933703564433
HSPA2	0.00244777491192181
KIF16B	0.00244493045409167
SLC29A4	0.00244389187781021
AMOTL2	0.00244249629235706
LTBP1	0.0024418098843068
ERG28	0.00244016556709373
KLHL28	0.00243958912340537
USP22	0.00243671162866126
MPDU1	0.00243578023078807
PRICKLE2	0.00243571079565152
PTGS2	0.00243424871040752
MYRF	0.0024323055771119
COPB1	0.00243141956584922
EGFR	0.00243002404264684
OTUB1	0.00242935668305332
TMEM8A	0.00242663576324343
SEMA3C	0.00242650180853102
P3H3	0.0024253847478422
SELENOF	0.0024253695782958
SLC35E1	0.00242314912789703
SAMM50	0.00242314123110392
GPX4	0.00242188139992904
KRT7	0.00242115388928685
AP3S2	0.00241916391449692
AMD1	0.00241909747297953
ZNF618	0.00241869227796656
GOLGB1	0.00241719418024198
MAGEH1	0.00241399633987696
FASN	0.00241356567562829
MYL6B	0.00241237620792833
MED11	0.00241194956398169
SCAMP2	0.00241099897998668
TM4SF1	0.00240975971386502
TMEM106C	0.00240857469757914
ATP5F1B	0.00240810666357376
SESN1	0.00240481346074925
TTLL6	0.00240264452380599
NBL1	0.0024020096259041
ANAPC7	0.00239835180388635
EPRS	0.00239262461101586
RAB6A	0.00239155060393743
ENTPD5	0.00238883324046235
BIRC3	0.00238854351886412
SEC62	0.00238806736871541
LARP4	0.00238798731058457
ATP6V1B2	0.00238602847041369
IMPACT	0.00238432472899745
LCLAT1	0.00238406374585153
TTC39B	0.00237674401449088
TNS2	0.0023757673798294
PSMC2	0.00237446881068494
SNAPC1	0.00237344984539873
SCML1	0.00237291839035287
STX6	0.00237261703484125
NUP88	0.00237035027471845
ACAT1	0.00236867092935928
SRSF2	0.00236207742087018
TRIM47	0.00236011806990583
TMEM126B	0.00235934957082295
IFNGR2	0.00235796829073662
SRP19	0.00235665176179245
POMP	0.00235573946800613
ABTB2	0.00235099764685128
HGSNAT	0.00234899211888351
ZFAND3	0.00234878573077239
ZNF385A	0.00234791306973331
FGB	0.00234342254866488
EBP	0.0023419280206721
CHMP1A	0.00234177197019069
HIPK3	0.00234023047307487
SMIM26	0.00233766168950251
AVPI1	0.00233545737319251
ZBTB25	0.00233337443877394
NFE2L1	0.00233336137195265
RELB	0.00233214857999792
DNAAF5	0.0023309950331805
PTPRU	0.00233015791495075
GTF3A	0.00232428583966271
NBR1	0.00232111305660935
MPRIP	0.00231703715570361
POLR2H	0.002314398786351
TENT4A	0.00231434833171249
MORF4L2	0.002314151556599
OSTC	0.00231408398937734
CCDC68	0.0023098136964768
ACADM	0.00230893099831043
PNN	0.00230758431592791
LAMP2	0.00230588948394673
CYC1	0.00230363835073941
DERL1	0.00230299337968816
RAB33B	0.0022992491207725
MAPKAP1	0.00229908474980279
MPST	0.0022987973156052
PSMD9	0.00229644810705162
KIDINS220	0.0022964138612107
VPS13C	0.00229309571810742
PPIL3	0.00229106922021399
ZNF146	0.00228923196078954
PKIG	0.00228800619654771
PTDSS1	0.00228589587023806
PHB	0.00228571953156964
UBXN4	0.00228529896029332
LRP5	0.00228406025497167
SH3BP4	0.00228288191226924
P3H2	0.00228147532063896
RASSF1	0.00227948009537523
COG8	0.00227940824653131
ZNF574	0.00227565128356599
TMEM30A	0.00227482062111007
OSBPL9	0.00227467508616921
SMIM30	0.00227270450256115
SUMO2	0.00227181634228285
FDFT1	0.00227121376597518
GPATCH4	0.00226996070827007
SYVN1	0.00226904276824876
HNRNPDL	0.00226872142821424
DYNLT3	0.00226448751057024
GPAT3	0.00226431475852219
CYSTM1	0.00226362347635759
UNC50	0.00226294368294935
DENR	0.00226134552483278
FAHD1	0.00226074822143181
KRCC1	0.00225867256903516
EFCAB14	0.00225597460364681
RIDA	0.00225528248595395
CDK16	0.00225395677722927
SLC5A3	0.00225093294531236
UBE2B	0.00225017382724099
FEZ2	0.00224947124416394
TMEM14C	0.0022446540876582
TXN2	0.00224458775723337
DDIT3	0.00223939320031204
MLLT11	0.00223932002731019
PSME2	0.00223815892100027
PERP	0.00223673661540832
PSMF1	0.00223616697105291
TMEM164	0.00223579024674197
APEX1	0.00223557463081724
STK25	0.00223489204683111
ATP2B1	0.0022342689449772
BCR	0.00223389203868031
PAFAH1B2	0.00223310988820723
EML2	0.0022328560884365
PPP1CB	0.00223220490078466
PGK1	0.00222985395304973
DMAC2L	0.00222911591778574
IMPAD1	0.00222616542300742
TSPAN31	0.00222407676940145
PARVB	0.00222375796050808
TRAPPC2L	0.00222311634813339
GSK3A	0.00222218555449638
RHOQ	0.00222167114459873
EEF2K	0.0022214670918947
HNRNPU	0.0022204219842487
CRELD1	0.0022194383832553
NTRK3	0.00221923768284917
SAYSD1	0.00221896900196006
EIF2AK3	0.00221784844505697
[truncated: 16,083 more rows]

## Sheet: Table S.3
gene	p_val	avg_log2FC	pct.1	pct.2	p_val_adj
CLDN2	0	4.089	0.892	0.155	0
LCN2	0	4.70205	0.867	0.138	0
SULF2	0	3.86195	0.823	0.104	0
CPLX2	0	3.87425	0.945	0.289	0
FAS	0	2.42616	0.766	0.145	0
PAPPA	0	2.83425	0.873	0.27	0
CYFIP2	0	2.47053	0.769	0.171	0
SPATA18	0	3.02938	0.662	0.068	0
GASK1B	0	2.33963	0.798	0.209	0
ACTA2	0	2.47425	0.683	0.101	0
ANTXR1	0	2.30782	0.809	0.228	0
TNFSF15	0	2.43278	0.831	0.256	0
GBA	0	2.30091	0.8	0.227	0
ENC1	0	2.32887	0.756	0.185	0
EHF	0	2.37228	0.781	0.212	0
BICDL1	0	2.14739	0.739	0.173	0
ADH6	0	2.79806	0.665	0.105	0
IGFBP7	0	3.68942	0.64	0.082	0
MT-CYB	0	2.52688	0.897	0.339	0
ST6GAL1	0	2.55723	0.685	0.129	0
TP53INP1	0	2.14415	0.805	0.249	0
CASTOR2	0	2.18193	0.838	0.283	0
MAP2K6	0	2.40083	0.688	0.134	0
FDXR	0	2.60818	0.871	0.321	0
INSL4	0	1.83277	0.785	0.237	0
SERPINA6	0	2.72569	0.691	0.145	0
SORT1	0	2.08224	0.811	0.268	0
RARRES1	0	1.92104	0.879	0.339	0
APOD	0	2.12472	0.692	0.152	0
AK1	0	1.93301	0.79	0.251	0
MATN2	0	2.47428	0.75	0.212	0
ABCA1	0	2.35573	0.636	0.098	0
CHST3	0	2.58291	0.654	0.116	0
RUVBL1	0	1.85126	0.771	0.234	0
SORD	0	2.02587	0.738	0.201	0
HSD17B10	0	1.93105	0.786	0.25	0
PDGFD	0	1.82537	0.703	0.167	0
CCDC198	0	3.69507	0.576	0.04	0
DKK3	0	1.97327	0.802	0.268	0
POP5	0	1.89243	0.751	0.217	0
UROD	0	1.90095	0.716	0.183	0
TRIM22	0	2.60264	0.607	0.075	0
USB1	0	1.93386	0.779	0.25	0
PBXIP1	0	1.87418	0.739	0.212	0
CYB561A3	0	1.84396	0.728	0.201	0
SLC29A3	0	2.11085	0.684	0.158	0
METRN	0	2.1409	0.83	0.304	0
PNPO	0	2.01071	0.797	0.272	0
CSF1	0	1.82654	0.781	0.257	0
TEX9	0	2.13328	0.638	0.114	0
SPRYD4	0	1.93876	0.687	0.165	0
PCSK1N	0	2.52779	0.903	0.381	0
MCCC2	0	1.77043	0.796	0.275	0
SCD5	0	2.45842	0.603	0.083	0
SELENBP1	0	1.95122	0.842	0.325	0
TIMP4	0	1.7858	0.749	0.234	0
HIST1H3H	0	2.21932	0.64	0.125	0
ADH1C	0	3.75231	0.58	0.065	0
PLAAT4	0	1.91935	0.694	0.18	0
SDSL	0	2.51468	0.615	0.104	0
NCALD	0	2.0586	0.688	0.177	0
VSTM2L	0	2.29922	0.68	0.171	0
TST	0	1.77686	0.776	0.267	0
ALDH1B1	0	2.20697	0.793	0.286	0
MYLK	0	1.79042	0.741	0.234	0
BDNF	0	1.63029	0.751	0.245	0
ZNF219	0	1.93736	0.827	0.321	0
CLN3	0	1.62119	0.747	0.241	0
NUAK2	0	1.93968	0.687	0.183	0
PSPH	0	1.7162	0.731	0.227	0
LACTB2	0	2.03871	0.823	0.319	0
SLC51B	0	1.76756	0.786	0.282	0
COMMD4	0	1.75179	0.673	0.169	0
FGFR4	0	2.55687	0.618	0.116	0
FAM83H	0	1.69593	0.801	0.299	0
TIMM8B	0	1.81916	0.832	0.33	0
PSMB10	0	1.60966	0.772	0.271	0
PHB	0	1.66177	0.773	0.272	0
TMEM19	0	1.59719	0.75	0.25	0
MYO5C	0	1.44677	0.72	0.22	0
PLEKHA6	0	1.58964	0.795	0.296	0
TCN2	0	1.71817	0.794	0.295	0
PROCR	0	1.41614	0.72	0.221	0
SLC12A9	0	1.78187	0.673	0.175	0
PBLD	0	1.56028	0.706	0.208	0
SRPX2	0	2.55582	0.622	0.124	0
AJUBA	0	1.46371	0.698	0.2	0
FIBP	0	1.62263	0.785	0.288	0
GSTA4	0	1.71693	0.803	0.307	0
PDGFC	0	1.46288	0.663	0.167	0
SLC46A3	0	2.22127	0.598	0.102	0
MAN2B2	0	1.58854	0.707	0.212	0
PDK2	0	1.54461	0.718	0.223	0
RNF43	0	1.52888	0.734	0.239	0
RAB37	0	1.65978	0.811	0.317	0
ALG1	0	1.61602	0.677	0.184	0
ARSE	0	1.75486	0.812	0.319	0
OSGIN1	0	1.82699	0.642	0.149	0
TMEM199	0	1.4659	0.761	0.268	0
IFI30	0	2.43097	0.607	0.114	0
CAT	0	1.79187	0.816	0.323	0
TEX261	0	1.68196	0.799	0.307	0
CXXC5	0	1.64864	0.746	0.255	0
FBN2	0	2.85969	0.548	0.058	0
HKDC1	0	2.36112	0.576	0.086	0
GAMT	0	1.6393	0.713	0.223	0
PEPD	0	1.82387	0.845	0.355	0
IQGAP2	0	1.89289	0.657	0.168	0
MFSD1	0	1.80387	0.815	0.326	0
GTF3C6	0	1.71322	0.826	0.337	0
C2orf72	0	1.5097	0.838	0.35	0
SLC4A2	0	1.76527	0.834	0.346	0
PCNA	0	1.68489	0.768	0.28	0
CAMK1	0	1.55662	0.677	0.19	0
SNRNP25	0	1.61785	0.673	0.186	0
PCSK5	0	1.50368	0.715	0.228	0
FZD2	0	1.81781	0.67	0.185	0
LPCAT3	0	1.47448	0.765	0.28	0
KLRG1	0	3.81384	0.514	0.029	0
SIRPA	0	2.28156	0.577	0.092	0
AP5S1	0	1.40296	0.705	0.22	0
SDC3	0	1.38952	0.73	0.246	0
TIGAR	0	1.7738	0.826	0.342	0
SCPEP1	0	1.65738	0.798	0.315	0
PHACTR2	0	1.84189	0.61	0.127	0
VSIR	0	2.27328	0.59	0.107	0
MSRB1	0	1.80451	0.631	0.148	0
CYGB	0	3.26569	0.515	0.032	0
BTBD11	0	1.71302	0.822	0.339	0
HINT2	0	1.54579	0.755	0.273	0
C1orf53	0	1.9988	0.612	0.131	0
SLC40A1	0	1.70769	0.827	0.346	0
CYP4V2	0	2.07115	0.59	0.109	0
CASTOR3	0	1.52463	0.688	0.207	0
COTL1	0	2.21265	0.569	0.088	0
COX20	0	1.32171	0.784	0.304	0
ADI1	0	2.03128	0.877	0.397	0
HMGN3	0	1.69798	0.824	0.344	0
ADRA1D	0	1.78278	0.637	0.157	0
NAXE	0	2.18174	0.888	0.409	0
CDH6	0	2.98895	0.551	0.072	0
CENPS	0	1.6636	0.637	0.158	0
NIT2	0	1.45051	0.752	0.273	0
PSAT1	0	1.3014	0.728	0.249	0
DAB2IP	0	1.49634	0.691	0.212	0
SMPD1	0	1.44809	0.742	0.263	0
CNFN	0	1.4191	0.726	0.247	0
BDH2	0	1.41873	0.676	0.198	0
TSPAN1	0	1.50964	0.726	0.248	0
SHMT1	0	1.34494	0.732	0.254	0
DECR1	0	1.46856	0.772	0.295	0
INHBB	0	1.66491	0.686	0.21	0
CCDC85C	0	1.34888	0.68	0.204	0
TTR	0	3.24687	0.552	0.076	0
ATP6V0E2	0	1.47534	0.714	0.238	0
C1QTNF1	0	1.41754	0.709	0.233	0
DHFR	0	2.17142	0.553	0.078	0
CPM	0	1.33402	0.717	0.242	0
KCTD17	0	1.41469	0.702	0.227	0
PGAP3	0	1.39301	0.768	0.294	0
IFI35	0	1.53982	0.686	0.213	0
GALM	0	1.34686	0.743	0.27	0
ATP6V0D1	0	1.77013	0.848	0.375	0
WDR77	0	1.61594	0.62	0.148	0
SERINC5	0	1.70582	0.83	0.358	0
CLN6	0	1.47531	0.797	0.326	0
TP53I3	0	2.01085	0.867	0.396	0
PTGES2	0	1.27075	0.763	0.293	0
SUMF1	0	1.25802	0.69	0.22	0
HGD	0	1.52877	0.849	0.379	0
SLCO3A1	0	1.69649	0.602	0.133	0
PIGQ	0	1.31129	0.698	0.229	0
CDK5	0	1.63729	0.642	0.174	0
FMC1	0	1.26947	0.733	0.265	0
RBP4	0	2.07869	0.697	0.229	0
ATP6V1H	0	1.43838	0.753	0.287	0
MMP24	0	2.50189	0.525	0.059	0
HMOX1	0	1.00617	0.653	0.187	0
FOXQ1	0	2.72598	0.549	0.084	0
FAM210B	0	1.39647	0.803	0.338	0
COQ2	0	1.5941	0.601	0.136	0
PSME2	0	1.75156	0.578	0.113	0
JMJD8	0	1.38579	0.781	0.317	0
APOO	0	1.50697	0.666	0.202	0
KLHDC7A	0	2.00133	0.575	0.111	0
VTN	0	2.99586	0.959	0.495	0
CPT1A	0	1.4915	0.67	0.207	0
BAAT	0	3.87781	0.502	0.039	0
SYNPO	0	1.6502	0.83	0.367	0
ARSD	0	1.64992	0.625	0.162	0
AP1G2	0	1.12319	0.683	0.221	0
MT-ND5	0	1.72431	0.882	0.42	0
TOR3A	0	1.25141	0.702	0.24	0
DOLK	0	1.28692	0.678	0.217	0
APOBEC3C	0	1.49041	0.787	0.326	0
FRAS1	0	1.46266	0.656	0.196	0
GLIPR1	0	2.60423	0.518	0.058	0
SESN2	0	1.40364	0.61	0.15	0
SLC25A13	0	1.27467	0.691	0.231	0
BTD	0	1.41294	0.761	0.302	0
PKD2	0	1.4405	0.806	0.348	0
AGTRAP	0	1.32892	0.758	0.3	0
ABCA12	0	5.67768	0.466	0.008	0
SLC49A4	0	1.28544	0.786	0.328	0
MORN2	0	1.25059	0.707	0.249	0
MAPKAPK3	0	1.52575	0.624	0.166	0
C4orf48	0	1.21892	0.711	0.253	0
WASHC5	0	1.1782	0.725	0.267	0
CLCN7	0	1.51153	0.836	0.378	0
YIPF1	0	1.39009	0.666	0.209	0
SEMA4G	0	1.37908	0.679	0.222	0
ANK1	0	5.47004	0.468	0.011	0
TYRO3	0	2.32782	0.542	0.085	0
CISD3	0	1.54039	0.836	0.379	0
PCMTD2	0	1.17675	0.695	0.238	0
FOXRED2	0	1.71826	0.585	0.128	0
ABHD15	0	1.40145	0.662	0.206	0
SP9	0	1.68082	0.619	0.163	0
ICK	0	1.39907	0.649	0.194	0
ACVR1B	0	1.20514	0.742	0.287	0
GSS	0	1.35518	0.8	0.346	0
ACY1	0	1.46466	0.627	0.173	0
SLC23A1	0	1.50337	0.644	0.19	0
DCTPP1	0	1.24726	0.762	0.308	0
ANGPTL4	0	-3.82502	0.328	0.782	0
RSPO3	0	1.78326	0.742	0.289	0
BCO1	0	2.46705	0.524	0.071	0
TLCD1	0	1.51021	0.644	0.191	0
ARHGEF3	0	1.36836	0.714	0.261	0
PSME3	0	1.22404	0.709	0.256	0
AMOTL2	0	1.22473	0.662	0.21	0
RASAL2	0	1.42358	0.647	0.195	0
FLAD1	0	1.27372	0.702	0.25	0
ACP2	0	1.14965	0.706	0.254	0
RRS1	0	1.13884	0.686	0.235	0
PRKAR1B	0	1.48884	0.582	0.131	0
WDR34	0	1.17338	0.727	0.276	0
TCTN1	0	1.50384	0.822	0.371	0
RASL11A	0	2.19536	0.567	0.116	0
WDR81	0	1.69565	0.585	0.134	0
WNT7B	0	1.04998	0.704	0.253	0
SLC27A4	0	1.21235	0.656	0.206	0
ARL15	0	1.36358	0.626	0.176	0
AIFM1	0	1.22016	0.792	0.342	0
CD38	0	1.28665	0.702	0.252	0
GMDS	0	1.34174	0.696	0.246	0
AIFM2	0	1.08366	0.705	0.256	0
TNS2	0	1.2671	0.727	0.278	0
SLC9A3R1	0	1.43269	0.841	0.392	0
CCDC34	0	1.01979	0.686	0.238	0
GPATCH4	0	1.24607	0.628	0.18	0
UQCC2	0	1.21552	0.77	0.322	0
AGFG2	0	1.17089	0.763	0.315	0
PTPN6	0	1.39205	0.627	0.179	0
GLP2R	0	2.82927	0.508	0.06	0
GPS1	0	1.28589	0.772	0.324	0
SLC2A4RG	0	1.19796	0.773	0.325	0
ASF1A	0	1.24918	0.657	0.21	0
POLR3H	0	1.21287	0.671	0.224	0
ZMPSTE24	0	1.16811	0.777	0.33	0
RGL1	0	2.42697	0.51	0.063	0
ABHD4	0	1.35042	0.736	0.289	0
RAB15	0	1.52113	0.859	0.412	0
ZNF428	0	1.26428	0.79	0.343	0
NR1H4	0	1.74046	0.575	0.128	0
PCSK6	0	1.58494	0.839	0.392	0
NFIX	0	1.46632	0.579	0.132	0
UCHL1	0	1.89898	0.928	0.482	0
CES2	0	1.4052	0.655	0.209	0
MED11	0	1.16323	0.777	0.331	0
MYCBP	0	1.58698	0.587	0.141	0
SLC38A6	0	1.91558	0.565	0.119	0
FECH	0	1.12771	0.691	0.245	0
PKIG	0	1.46812	0.598	0.152	0
PI4KA	0	1.00438	0.712	0.266	0
BSCL2	0	1.64455	0.862	0.417	0
UROS	0	1.417	0.826	0.381	0
SESN1	0	1.02049	0.673	0.229	0
ASL	0	1.24158	0.733	0.289	0
BABAM2	0	1.34325	0.811	0.368	0
ALAD	0	1.09086	0.681	0.238	0
HABP2	0	2.24719	0.538	0.095	0
CCND3	0	1.8163	0.888	0.445	0
IDE	0	1.19099	0.732	0.289	0
MTCH2	0	1.18665	0.741	0.298	0
ARSA	0	1.21312	0.769	0.326	0
CAVIN2	0	1.28359	0.722	0.279	0
S1PR3	0	2.23597	0.545	0.103	0
WARS	0	1.12269	0.679	0.237	0
NUDT9	0	1.20329	0.739	0.297	0
SYNJ2BP	0	1.25209	0.638	0.196	0
DCAF11	0	1.21128	0.709	0.267	0
SLC47A1	0	1.78134	0.57	0.128	0
SLC5A6	0	1.1611	0.679	0.238	0
NXPE3	0	1.181	0.738	0.297	0
MAST4	0	1.22508	0.772	0.331	0
FUZ	0	1.30539	0.642	0.201	0
COPS9	0	1.22245	0.7	0.259	0
WDR73	0	1.07554	0.694	0.253	0
EBNA1BP2	0	1.19393	0.807	0.367	0
CADM4	0	1.1635	0.645	0.205	0
IGF2R	0	1.1581	0.756	0.316	0
ST5	0	2.41102	0.496	0.056	0
ITPA	0	1.20583	0.747	0.307	0
TRAF3IP1	0	1.05081	0.704	0.264	0
TM4SF18	0	1.53743	0.833	0.393	0
TCTEX1D2	0	1.16218	0.701	0.261	0
ROGDI	0	1.63716	0.565	0.125	0
NAGLU	0	1.26861	0.71	0.27	0
PBX1	0	1.04013	0.762	0.323	0
ECHDC1	0	1.11413	0.746	0.307	0
ERLIN2	0	1.25618	0.739	0.3	0
BICC1	0	1.2084	0.722	0.283	0
ABCC2	0	1.63032	0.898	0.459	0
ARSB	0	1.11836	0.711	0.272	0
GALNT10	0	1.16245	0.835	0.396	0
H2AFY2	0	1.79663	0.547	0.109	0
ABRACL	0	1.1594	0.729	0.291	0
PRICKLE2	0	1.51307	0.584	0.146	0
C1QTNF6	0	1.64486	0.572	0.134	0
TM7SF2	0	1.32711	0.789	0.352	0
RNFT2	0	1.62176	0.537	0.1	0
POLR1A	0	1.12487	0.726	0.289	0
PHLDA3	0	1.37554	0.831	0.394	0
MSRB2	0	1.3576	0.821	0.384	0
CHST15	0	1.36741	0.608	0.171	0
MICU2	0	0.982277	0.705	0.268	0
CTSO	0	2.08567	0.526	0.09	0
PCDHA12	0	2.09536	0.528	0.092	0
MANSC1	0	1.00589	0.78	0.344	0
SHISA4	0	1.48817	0.583	0.147	0
FAIM	0	1.29281	0.607	0.171	0
PPM1H	0	1.32628	0.594	0.158	0
FAH	0	1.16735	0.705	0.269	0
TSPAN17	0	1.08458	0.682	0.247	0
RIDA	0	1.38819	0.643	0.208	0
ATP13A1	0	1.0337	0.715	0.28	0
PIGM	0	1.08393	0.669	0.235	0
PLXNB1	0	1.82533	0.53	0.096	0
FHOD1	0	1.08695	0.671	0.237	0
LTBP1	0	1.09593	0.756	0.322	0
SGPL1	0	1.03882	0.75	0.316	0
ANAPC15	0	1.136	0.759	0.325	0
TTC8	0	1.10852	0.717	0.283	0
WWC1	0	1.10792	0.696	0.262	0
SESN3	0	1.70845	0.58	0.146	0
LMO4	0	1.2935	0.786	0.353	0
DNAJC30	0	1.83114	0.524	0.091	0
SLC38A7	0	1.76435	0.542	0.109	0
ADAT1	0	1.10872	0.68	0.247	0
GDAP1	0	2.46056	0.487	0.054	0
DSC3	0	2.69707	0.493	0.06	0
KIF9	0	1.2859	0.6	0.167	0
TCTA	0	1.14338	0.645	0.213	0
DTD2	0	1.0975	0.663	0.231	0
ZDHHC1	0	1.1555	0.682	0.25	0
POLR2F	0	1.15271	0.682	0.25	0
TMEM37	0	0.992158	0.757	0.325	0
NDST1	0	1.1288	0.746	0.314	0
BTBD6	0	1.1003	0.613	0.181	0
PGP	0	0.90747	0.768	0.336	0
GLMP	0	1.47066	0.58	0.148	0
GNPDA1	0	1.5213	0.59	0.158	0
ZNRF3	0	1.30641	0.591	0.159	0
CAMK1D	0	1.21157	0.643	0.212	0
USP5	0	1.09519	0.776	0.345	0
MDH1	0	1.20848	0.738	0.307	0
HERC2	0	1.12796	0.773	0.342	0
CUEDC1	0	1.02659	0.761	0.33	0
AP1B1	0	1.07686	0.69	0.259	0
GSTA1	0	2.02638	0.669	0.239	0
BIN1	0	1.1467	0.753	0.323	0
PLAU	0	1.36076	0.62	0.19	0
MCRIP1	0	0.971238	0.628	0.198	0
PDCL3	0	1.01103	0.698	0.268	0
INAVA	0	1.07062	0.779	0.35	0
NMI	0	1.11722	0.65	0.221	0
TMEM160	0	1.0045	0.646	0.217	0
ALDH4A1	0	3.13851	0.475	0.046	0
RFX5	0	1.0668	0.631	0.202	0
PNPLA4	0	1.31198	0.615	0.186	0
MT-ND6	0	1.48662	0.879	0.45	0
SEPHS1	0	1.30632	0.594	0.165	0
IGFBP1	0	0.422711	0.56	0.132	0
TOR1A	0	1.0716	0.776	0.348	0
C1orf116	0	2.52562	0.507	0.079	0
AIMP2	0	1.08963	0.757	0.329	0
CARMIL1	0	1.05884	0.649	0.222	0
MFSD3	0	1.17794	0.636	0.209	0
CAP2	0	1.71929	0.55	0.124	0
SLC7A7	0	1.23172	0.687	0.261	0
KDM4A	0	1.15663	0.617	0.191	0
NRP2	0	0.903711	0.73	0.304	0
AMACR	0	1.06017	0.692	0.266	0
CCDC102A	0	1.41333	0.569	0.143	0
HMBS	0	1.22741	0.641	0.216	0
NUPR1	0	2.00651	0.518	0.093	0
CYB561	0	0.990082	0.647	0.222	0
TOMM34	0	0.966284	0.677	0.252	0
ZNF512B	0	0.84464	0.68	0.255	0
NTPCR	0	1.42569	0.833	0.408	0
SLC44A2	0	1.35874	0.585	0.16	0
NELFCD	0	0.8643	0.703	0.278	0
CSF2RA	0	1.43528	0.573	0.148	0
TRIP6	0	1.00696	0.652	0.228	0
ZDHHC12	0	1.00914	0.647	0.223	0
UCP2	0	2.23331	0.913	0.489	0
MSRB3	0	1.06419	0.653	0.229	0
FTSJ3	0	0.957688	0.676	0.252	0
COL4A6	0	1.15001	0.662	0.238	0
MT-ND4L	0	1.83849	0.901	0.477	0
SCAP	0	0.99881	0.722	0.298	0
TSTA3	0	1.01623	0.744	0.32	0
GALNS	0	1.0353	0.758	0.334	0
SLC39A11	0	1.0548	0.725	0.301	0
ALDH16A1	0	1.2937	0.605	0.181	0
CYB5D2	0	1.19846	0.816	0.392	0
GNAI2	0	1.13531	0.634	0.211	0
MT-ND3	0	2.19801	0.929	0.506	0
SLC25A44	0	1.01665	0.758	0.335	0
SRGN	0	1.57325	0.862	0.439	0
ANTKMT	0	1.01799	0.708	0.285	0
GNG11	0	1.21086	0.827	0.404	0
GET3	0	1.26902	0.818	0.395	0
PAFAH2	0	1.66657	0.54	0.118	0
PIGF	0	1.12792	0.783	0.361	0
BORCS7	0	1.05972	0.773	0.351	0
NUDT15	0	1.09157	0.626	0.204	0
EIPR1	0	0.970106	0.722	0.3	0
IL1R1	0	1.00396	0.763	0.341	0
DPP3	0	2.24171	0.495	0.073	0
NTRK3	0	2.90549	0.493	0.071	0
RAB4B	0	0.971994	0.709	0.287	0
PCDHA4	0	1.3995	0.579	0.157	0
ABHD16A	0	1.23312	0.593	0.171	0
CFI	0	3.46887	0.46	0.039	0
KIAA1671	0	0.961407	0.683	0.262	0
IRS1	0	1.00319	0.728	0.307	0
H2AFY	0	0.881791	0.735	0.314	0
APBB1	0	1.47313	0.518	0.098	0
RBBP9	0	1.02939	0.659	0.239	0
LAP3	0	1.07465	0.611	0.191	0
NDUFB2	0	1.31258	0.838	0.418	0
ATP5MF	0	1.34079	0.825	0.405	0
PFKM	0	1.12123	0.789	0.37	0
TPPP3	0	1.74018	0.902	0.483	0
APOH	0	1.30418	0.839	0.42	0
GATM	0	1.47176	0.572	0.153	0
NIPAL3	0	1.14529	0.769	0.351	0
MYORG	0	1.38655	0.561	0.143	0
MTHFD1	0	1.13841	0.795	0.377	0
NUDT14	0	0.884299	0.666	0.248	0
ATP8B2	0	1.04092	0.761	0.343	0
PIK3R1	0	0.939679	0.709	0.291	0
CD82	0	0.875594	0.751	0.333	0
NCLN	0	0.936623	0.751	0.333	0
CEACAM1	0	0.897116	0.722	0.304	0
ASB9	0	1.10366	0.621	0.203	0
TFDP2	0	0.987701	0.686	0.269	0
NOP16	0	1.11886	0.807	0.39	0
GPR137	0	1.0021	0.632	0.215	0
TTPAL	0	1.18004	0.554	0.137	0
MT-ND1	0	1.92544	0.899	0.482	0
PHYH	0	1.06342	0.753	0.336	0
ATG2A	0	1.0379	0.613	0.196	0
SPSB2	0	0.9199	0.739	0.322	0
NEK9	0	0.91714	0.756	0.339	0
TMEM94	0	0.969338	0.703	0.286	0
SLC38A9	0	1.2167	0.576	0.159	0
PPIL1	0	0.968072	0.692	0.275	0
BRMS1L	0	1.24104	0.568	0.151	0
SUSD1	0	0.924861	0.651	0.235	0
TEAD1	0	0.934218	0.761	0.345	0
RTN4RL2	0	1.29141	0.678	0.262	0
CYBC1	0	0.931235	0.783	0.367	0
UFD1	0	1.0078	0.678	0.262	0
NUDT16	0	1.08771	0.617	0.201	0
GTF2H5	0	1.00355	0.728	0.312	0
DMAP1	0	1.24985	0.581	0.165	0
DHRS1	0	1.12872	0.587	0.171	0
NADK	0	0.965914	0.651	0.236	0
ZNF362	0	0.96025	0.641	0.226	0
ACSL5	0	3.17856	0.445	0.03	0
PDE3A	0	1.2271	0.781	0.366	0
GSDMD	0	0.952661	0.706	0.291	0
WDR11	0	0.890811	0.713	0.298	0
ATF6B	0	0.793698	0.685	0.271	0
MOSPD3	0	0.914499	0.66	0.246	0
KCNK5	0	0.947532	0.697	0.283	0
FBXO9	0	0.833463	0.729	0.315	0
RASSF10	0	1.39041	0.616	0.202	0
GSTZ1	0	1.14247	0.615	0.201	0
SPECC1	0	0.910667	0.71	0.296	0
SNF8	0	1.52994	0.871	0.457	0
LRP3	0	1.03459	0.738	0.324	0
AGA	0	0.961582	0.693	0.279	0
STRBP	0	0.856873	0.693	0.279	0
DNAJC11	0	0.909964	0.661	0.248	0
VARS	0	0.967356	0.773	0.36	0
HHEX	0	1.1097	0.788	0.375	0
CCND1	0	1.19285	0.81	0.397	0
ANKFY1	0	1.05445	0.802	0.389	0
TGFB2	0	0.957375	0.716	0.303	0
PARVA	0	1.33072	0.856	0.443	0
HSPA4L	0	0.792217	0.632	0.22	0
GALNT1	0	2.08773	0.899	0.487	0
JDP2	0	1.10045	0.585	0.173	0
BPNT1	0	1.05915	0.742	0.331	0
PCCB	0	0.969432	0.744	0.333	0
FAM229B	0	1.3146	0.572	0.161	0
HIST2H2BE	0	0.631525	0.64	0.23	0
ATF5	0	0.920525	0.635	0.225	0
CARD6	0	0.982101	0.596	0.186	0
DGKA	0	1.50187	0.583	0.173	0
CXCL16	0	0.964874	0.752	0.342	0
TM7SF3	0	2.0554	0.907	0.498	0
VAC14	0	1.08226	0.652	0.243	0
ADCY3	0	1.17957	0.61	0.201	0
PIP5K1C	0	1.1394	0.599	0.19	0
ADSL	0	0.907711	0.726	0.317	0
MT-ND2	0	1.64046	0.877	0.468	0
DYRK1B	0	1.21376	0.815	0.406	0
C9orf16	0	2.03117	0.896	0.488	0
ALG8	0	1.18272	0.817	0.409	0
BLOC1S1	0	1.20901	0.834	0.426	0
PIN1	0	0.858001	0.697	0.289	0
EVA1C	0	1.45988	0.575	0.167	0
UBXN8	0	1.34196	0.549	0.142	0
SPA17	0	1.77415	0.494	0.087	0
AREL1	0	1.00015	0.617	0.21	0
LLGL2	0	0.831922	0.794	0.387	0
SSBP3	0	1.10587	0.611	0.205	0
TP63	0	1.43074	0.534	0.128	0
EHMT2	0	0.990531	0.621	0.215	0
ORAI2	0	1.05544	0.633	0.227	0
RCBTB1	0	1.42709	0.54	0.134	0
NDUFB3	0	1.18345	0.812	0.407	0
PHTF1	0	1.24603	0.562	0.157	0
TKFC	0	1.03413	0.811	0.406	0
SLC48A1	0	0.986898	0.789	0.384	0
ZDHHC16	0	0.928496	0.743	0.338	0
BBS1	0	1.00524	0.573	0.168	0
DUSP23	0	0.969791	0.784	0.38	0
DNAJB12	0	0.893238	0.776	0.372	0
VASN	0	1.18089	0.541	0.137	0
LBH	0	0.885637	0.695	0.291	0
HPS1	0	1.04959	0.607	0.203	0
CDC42EP3	0	1.04005	0.808	0.405	0
ACAA1	0	1.02337	0.79	0.387	0
BRCC3	0	1.06196	0.559	0.156	0
CPPED1	0	1.22748	0.812	0.41	0
CAPN5	0	0.996996	0.758	0.356	0
ZNF326	0	0.84629	0.589	0.187	0
BPHL	0	1.07258	0.596	0.194	0
PPM1D	0	0.938548	0.598	0.196	0
BOP1	0	1.18507	0.566	0.164	0
CCN2	0	1.42404	0.756	0.355	0
IFT22	0	0.891296	0.773	0.372	0
CRYM	0	1.57255	0.532	0.131	0
PLCD3	0	1.6165	0.889	0.488	0
PSMD2	0	0.921543	0.757	0.357	0
DENND11	0	0.992253	0.794	0.394	0
IDNK	0	1.26729	0.536	0.136	0
TOLLIP	0	0.885997	0.753	0.353	0
SEC11C	0	1.06116	0.828	0.428	0
NAA10	0	0.91469	0.779	0.38	0
PECR	0	0.947723	0.732	0.333	0
MSH3	0	1.12736	0.582	0.183	0
CIAPIN1	0	1.094	0.577	0.178	0
NACC1	0	1.13031	0.836	0.437	0
AGL	0	1.16172	0.556	0.158	0
NICN1	0	1.50169	0.513	0.115	0
PRR15	0	1.24169	0.553	0.155	0
APEH	0	1.04546	0.814	0.416	0
RAD50	0	1.01236	0.816	0.418	0
JCAD	0	1.88238	0.482	0.084	0
PFAS	0	1.03868	0.558	0.161	0
IQCE	0	0.90956	0.583	0.186	0
ARRB2	0	1.46973	0.865	0.468	0
CBR1	0	1.27352	0.834	0.437	0
PXMP2	0	1.12987	0.565	0.168	0
SIAE	0	1.11589	0.811	0.415	0
KCNAB2	0	1.84925	0.486	0.09	0
TNS4	0	1.31464	0.618	0.222	0
COL17A1	0	3.20241	0.451	0.056	0
IVD	0	1.58464	0.5	0.105	0
NT5E	0	0.882648	0.823	0.428	0
PTPRU	0	1.12656	0.809	0.415	0
COQ8A	0	1.30105	0.547	0.153	0
TMEM17	0	1.23079	0.556	0.162	0
PYROXD2	0	1.7309	0.502	0.108	0
MEGF8	0	0.820471	0.792	0.398	0
RNF170	0	1.11832	0.584	0.19	0
KIRREL1	0	1.29442	0.513	0.12	0
LANCL2	0	1.38933	0.519	0.126	0
STEAP1	0	1.31442	0.868	0.475	0
SAE1	0	0.934532	0.787	0.394	0
COL4A5	0	0.831152	0.804	0.412	0
VAV3	0	1.28782	0.546	0.154	0
PSEN2	0	1.20752	0.543	0.151	0
ANXA13	0	1.64661	0.911	0.519	0
KRT4	0	1.93856	0.479	0.087	0
COMMD7	0	0.948992	0.796	0.404	0
ORAI3	0	1.06178	0.575	0.183	0
UBL5	0	1.05346	0.804	0.413	0
KCNS3	0	2.93566	0.435	0.044	0
TPPP	0	1.59983	0.513	0.122	0
PIK3R2	0	1.1778	0.821	0.43	0
MXD4	0	1.04084	0.81	0.42	0
C7orf50	0	0.831269	0.8	0.41	0
NDUFS6	0	0.940782	0.781	0.391	0
HRAS	0	0.910544	0.74	0.35	0
CCDC159	0	1.02234	0.538	0.148	0
NRG1	0	1.52057	0.856	0.466	0
RAD51C	0	0.93717	0.564	0.174	0
CRYAB	0	1.17283	0.505	0.116	0
APBA2	0	1.58859	0.496	0.107	0
ARMC6	0	1.0538	0.559	0.17	0
ELP6	0	1.08211	0.563	0.174	0
CNP	0	1.25002	0.854	0.465	0
RNASEH2C	0	0.932359	0.562	0.174	0
ADH5	0	1.0432	0.786	0.398	0
CYTH3	0	1.25139	0.515	0.127	0
TMEM250	0	1.03299	0.793	0.405	0
TSPAN6	0	1.65911	0.868	0.48	0
PKDCC	0	0.993776	0.816	0.428	0
RHPN1	0	1.04999	0.563	0.175	0
CYP4F11	0	1.16875	0.669	0.282	0
SLC22A18	0	0.908461	0.791	0.404	0
ZMAT3	0	1.10927	0.854	0.467	0
THBD	0	1.54117	0.57	0.183	0
MORC4	0	1.04582	0.775	0.389	0
TIMM10	0	1.07186	0.832	0.446	0
YWHAB	0	1.19621	0.834	0.448	0
NDUFA11	0	1.04748	0.812	0.427	0
IGFBP5	0	-3.89565	0.347	0.732	0
CROT	0	1.18583	0.534	0.149	0
MSRA	0	1.09696	0.551	0.166	0
RAB26	0	1.24738	0.514	0.129	0
GPR108	0	0.995578	0.789	0.404	0
GNPTG	0	0.996541	0.798	0.414	0
ST6GALNAC4	0	1.1184	0.542	0.158	0
PSMD1	0	0.968041	0.82	0.436	0
FKBP3	0	0.981248	0.826	0.442	0
ATPAF1	0	1.03167	0.812	0.429	0
SLC22A23	0	0.985166	0.811	0.428	0
TMEM126B	0	0.876417	0.798	0.415	0
WASHC3	0	0.933365	0.795	0.412	0
RMDN2	0	2.03067	0.461	0.078	0
ABCB8	0	0.905113	0.534	0.151	0
RNF167	0	0.980555	0.794	0.412	0
EXOC7	0	0.864261	0.81	0.428	0
ATOH8	0	1.36759	0.529	0.147	0
SLC15A2	0	1.94674	0.455	0.073	0
MVB12B	0	0.992996	0.523	0.141	0
DOK4	0	0.979147	0.853	0.471	0
ATOX1	0	1.18989	0.835	0.453	0
RBM23	0	1.00831	0.803	0.422	0
TYMS	0	0.902463	0.789	0.408	0
PINK1	0	0.861537	0.776	0.395	0
IDH1	0	1.76252	0.906	0.525	0
UST	0	1.84424	0.445	0.064	0
UBE2D4	0	1.26082	0.501	0.12	0
ADAMTS7	0	3.78359	0.405	0.024	0
NDRG4	0	1.64202	0.46	0.079	0
CD70	0	1.09934	0.785	0.404	0
CCN1	0	1.28098	0.712	0.331	0
DHX9	0	1.16971	0.845	0.464	0
GJB1	0	3.2209	0.417	0.037	0
BAG2	0	0.894267	0.814	0.434	0
MAP7	0	1.1	0.831	0.451	0
DBNL	0	0.87585	0.805	0.426	0
VPS35L	0	0.83821	0.798	0.419	0
MPDU1	0	0.909982	0.798	0.419	0
TSPAN7	0	2.00423	0.562	0.183	0
AP2M1	0	1.03294	0.813	0.434	0
PRKDC	0	1.21469	0.847	0.468	0
DPP7	0	1.3505	0.872	0.494	0
C17orf97	0	2.13799	0.446	0.068	0
ATP5MC1	0	0.970364	0.822	0.444	0
TCTN3	0	1.0216	0.801	0.424	0
LDB1	0	0.867772	0.788	0.411	0
VTCN1	0	1.87009	0.51	0.133	0
SLC9A2	0	1.55171	0.499	0.122	0
GSDME	0	1.14926	0.515	0.138	0
EFCAB10	0	5.64916	0.383	0.006	0
GIPC1	0	1.34543	0.874	0.497	0
SLC7A11	0	0.849115	0.821	0.444	0
CBX6	0	1.06367	0.83	0.453	0
ICMT	0	0.852737	0.804	0.428	0
NDUFAF8	0	2.12511	0.92	0.544	0
ALPK2	0	1.51117	0.479	0.103	0
TP53I11	0	1.01005	0.821	0.445	0
LYNX1	0	2.65865	0.422	0.047	0
STIM1	0	1.20157	0.854	0.479	0
KATNB1	0	1.79792	0.457	0.082	0
CYB5A	0	1.19696	0.85	0.475	0
SELENON	0	0.909627	0.818	0.443	0
ATP6V1C1	0	1.03653	0.822	0.447	0
NDUFB6	0	0.95282	0.812	0.438	0
PIK3R3	0	2.6159	0.416	0.042	0
SLC7A5	0	1.33858	0.899	0.525	0
ERBB2	0	0.953703	0.83	0.456	0
STAT1	0	0.803487	0.805	0.432	0
STIMATE	0	1.02401	0.514	0.141	0
PDE7B	0	1.48437	0.484	0.111	0
AP1S1	0	0.9914	0.776	0.403	0
ALDH3A1	0	2.20276	0.984	0.611	0
PTPRS	0	1.00278	0.846	0.473	0
CALM1	0	1.10329	0.828	0.455	0
TMEM14A	0	1.51708	0.892	0.52	0
SPAG1	0	1.22434	0.508	0.136	0
TBC1D2	0	1.20687	0.517	0.145	0
MEGF9	0	1.44811	0.886	0.514	0
SALL2	0	2.05855	0.442	0.07	0
C4BPA	0	1.53466	0.501	0.13	0
NECTIN1	0	1.22194	0.506	0.135	0
HES1	0	1.71716	0.836	0.465	0
ACOT13	0	0.928537	0.813	0.442	0
KEAP1	0	0.967097	0.823	0.452	0
SMPDL3B	0	2.1688	0.432	0.062	0
TCN1	0	2.0329	0.527	0.157	0
SLPI	0	1.28821	0.868	0.499	0
CHCHD1	0	0.950476	0.816	0.447	0
BST1	0	2.42727	0.424	0.056	0
ATPSCKMT	0	1.22253	0.488	0.12	0
SFRP4	0	2.67077	0.396	0.029	0
LDLRAD3	0	1.63172	0.464	0.097	0
NDUFC2	0	1.4195	0.86	0.493	0
FXYD2	0	1.45054	0.753	0.386	0
PSENEN	0	1.38953	0.867	0.5	0
MTHFS	0	0.875201	0.813	0.446	0
NSF	0	1.09419	0.833	0.466	0
SLC25A45	0	1.19648	0.483	0.117	0
CASKIN2	0	1.49488	0.455	0.089	0
XPR1	0	0.88489	0.795	0.43	0
IPO13	0	1.31329	0.483	0.118	0
MAP4K2	0	2.08377	0.431	0.066	0
MID1	0	0.99916	0.856	0.491	0
NDUFB1	0	1.25112	0.861	0.497	0
SPATA20	0	1.04922	0.87	0.506	0
UCK2	0	0.903337	0.815	0.451	0
POLR2G	0	0.996034	0.825	0.461	0
SFT2D2	0	0.97788	0.811	0.448	0
ALDH3B1	0	1.59972	0.925	0.562	0
SLC30A1	0	0.966214	0.83	0.467	0
NRCAM	0	1.00985	0.824	0.461	0
MAP3K12	0	0.916112	0.821	0.459	0
SURF2	0	1.33872	0.483	0.122	0
LRTOMT	0	1.53707	0.471	0.11	0
AAGAB	0	0.93695	0.839	0.478	0
TMEM98	0	1.33925	0.501	0.14	0
BECN1	0	1.02842	0.835	0.474	0
NDUFA13	0	0.935457	0.826	0.465	0
NRIP1	0	0.983838	0.828	0.467	0
SLC45A4	0	1.43886	0.46	0.1	0
LY6D	0	4.26412	0.377	0.017	0
CORO1B	0	1.13604	0.855	0.495	0
AP2S1	0	0.983804	0.836	0.476	0
FURIN	0	0.845858	0.821	0.461	0
ASRGL1	0	1.62057	0.48	0.121	0
SLC16A7	0	1.81716	0.425	0.066	0
EDEM2	0	0.948451	0.824	0.465	0
MFAP3L	0	1.52188	0.45	0.092	0
PRDX3	0	1.19	0.854	0.496	0
MVP	0	0.893811	0.821	0.463	0
METTL7B	0	1.82434	0.449	0.092	0
IRAK1	0	1.33392	0.875	0.518	0
SEC16B	0	1.99884	0.428	0.072	0
SURF1	0	0.891874	0.835	0.479	0
B9D1	0	0.964134	0.865	0.509	0
TRIAP1	0	0.974333	0.816	0.46	0
PDZK1IP1	0	2.19687	0.407	0.052	0
AMBP	0	1.81022	0.436	0.082	0
STAT6	0	0.821851	0.828	0.474	0
PITPNA	0	0.82987	0.825	0.471	0
ABCB6	0	0.841195	0.826	0.473	0
TIMMDC1	0	0.852692	0.835	0.482	0
RNF144B	0	1.09526	0.452	0.099	0
LRRC20	0	1.86158	0.421	0.068	0
HHAT	0	2.10453	0.407	0.055	0
PPP1CA	0	0.973959	0.85	0.498	0
RGCC	0	1.35338	0.451	0.099	0
ATP5IF1	0	0.891784	0.814	0.462	0
MT-ATP6	0	2.15507	0.954	0.603	0
F8	0	2.47217	0.399	0.049	0
PLA1A	0	1.93611	0.41	0.06	0
F5	0	2.58114	0.468	0.119	0
PRXL2B	0	1.4716	0.442	0.093	0
MAPKAP1	0	0.890507	0.822	0.474	0
EFR3B	0	1.58136	0.44	0.093	0
CCDC51	0	1.43972	0.446	0.099	0
ARHGAP18	0	1.23086	0.878	0.531	0
PDK4	0	1.34631	0.71	0.363	0
LAMP1	0	1.41531	0.893	0.546	0
GYG2	0	1.60891	0.44	0.093	0
CTSS	0	0.930012	0.819	0.473	0
RNPEP	0	0.85501	0.826	0.48	0
SLC2A12	0	1.86059	0.414	0.07	0
LOXL2	0	-3.32797	0.366	0.71	0
VANGL2	0	2.12085	0.397	0.054	0
NAP1L2	0	2.14878	0.399	0.056	0
TAPBPL	0	1.83253	0.415	0.072	0
CETN2	0	0.791521	0.85	0.507	0
ALDH2	0	1.23288	0.907	0.565	0
C3	0	1.24111	0.927	0.585	0
CCDC69	0	2.56227	0.385	0.043	0
SCLY	0	1.59826	0.418	0.076	0
CC2D2A	0	1.5175	0.424	0.082	0
EPDR1	0	1.26453	0.877	0.535	0
NAPEPLD	0	1.3889	0.431	0.089	0
RINL	0	1.39762	0.441	0.099	0
KIAA1324	0	3.74145	0.356	0.015	0
LANCL1	0	0.939577	0.819	0.479	0
KIF1C	0	1.13814	0.867	0.527	0
ASTN2	0	2.09105	0.382	0.044	0
SLC22A18AS	0	1.99125	0.408	0.07	0
SCAMP5	0	2.40735	0.381	0.044	0
PLD5	0	1.7716	0.414	0.077	0
PHKB	0	1.01242	0.851	0.514	0
FAM171A1	0	1.69029	0.397	0.061	0
SEPHS2	0	0.929014	0.833	0.497	0
MAN2B1	0	0.933256	0.834	0.498	0
CUEDC2	0	0.911764	0.84	0.505	0
ECHS1	0	1.33843	0.895	0.56	0
FLOT2	0	0.839851	0.84	0.505	0
NDUFAF3	0	0.824391	0.847	0.513	0
TIMM13	0	0.802472	0.845	0.511	0
NME1	0	1.6274	0.909	0.577	0
PTPRG	0	1.96291	0.388	0.056	0
TLR3	0	1.67232	0.392	0.06	0
TEX264	0	0.836312	0.825	0.494	0
TMBIM4	0	1.03483	0.856	0.525	0
C1QBP	0	1.0625	0.878	0.547	0
ZFP36L2	0	1.11263	0.892	0.562	0
DLD	0	0.934888	0.847	0.517	0
CEP41	0	1.53327	0.41	0.08	0
STUB1	0	0.861627	0.851	0.521	0
COL18A1	0	1.12043	0.871	0.541	0
SH3BGRL	0	1.33097	0.88	0.55	0
CHID1	0	0.866611	0.859	0.531	0
ERICH5	0	2.24484	0.378	0.051	0
AKR1A1	0	1.04735	0.853	0.526	0
GPAA1	0	1.26653	0.88	0.553	0
GSTA2	0	2.84014	0.362	0.036	0
GABRB3	0	0.821881	0.883	0.557	0
COA3	0	1.25547	0.885	0.559	0
ABCC4	0	1.24591	0.89	0.565	0
MCOLN1	0	1.59674	0.398	0.073	0
MT-CO3	0	2.07293	0.959	0.634	0
SLC4A8	0	1.94692	0.393	0.069	0
C1R	0	1.24457	0.908	0.585	0
SIPA1L3	0	0.937587	0.854	0.531	0
PON3	0	1.3015	0.902	0.58	0
TALDO1	0	1.60631	0.915	0.593	0
MIEN1	0	1.39603	0.897	0.577	0
TLR1	0	1.62218	0.39	0.07	0
TUSC3	0	0.98203	0.87	0.55	0
ST8SIA4	0	1.08098	0.917	0.598	0
LAMTOR2	0	0.997535	0.867	0.548	0
HSPE1	0	1.0436	0.876	0.557	0
PLPP2	0	1.12775	0.878	0.559	0
ANXA9	0	1.98941	0.378	0.06	0
RBKS	0	1.66907	0.384	0.066	0
TRIML2	0	1.58944	0.373	0.055	0
C1S	0	1.11001	0.882	0.565	0
MICALL1	0	1.91414	0.365	0.048	0
GLUD1	0	0.863712	0.843	0.526	0
VAMP8	0	1.11255	0.883	0.567	0
WDR61	0	0.794081	0.845	0.529	0
SLC23A2	0	0.925714	0.874	0.558	0
MT-ND4	0	1.78011	0.945	0.63	0
RAB5IF	0	1.39016	0.886	0.572	0
TTYH3	0	1.13313	0.87	0.556	0
HCFC1R1	0	0.830583	0.841	0.527	0
SUOX	0	1.63603	0.368	0.055	0
WBP1	0	0.904352	0.852	0.539	0
GCLM	0	0.959165	0.888	0.577	0
UQCRQ	0	1.38306	0.89	0.579	0
XPC	0	0.852587	0.844	0.533	0
LXN	0	0.980647	0.902	0.592	0
OCIAD2	0	1.0596	0.871	0.562	0
AKAP12	0	-3.22912	0.257	0.566	0
LY6E	0	1.28428	0.903	0.595	0
COASY	0	0.764431	0.847	0.539	0
LGR6	0	2.8282	0.343	0.036	0
BLOC1S2	0	0.795641	0.833	0.527	0
EI24	0	0.833928	0.839	0.533	0
TNS3	0	1.25212	0.877	0.572	0
UNC93B1	0	0.837986	0.876	0.571	0
G6PD	0	1.69047	0.979	0.674	0
MT-CO2	0	1.61776	0.941	0.636	0
ARPC1B	0	0.838083	0.867	0.563	0
TCEAL4	0	0.80501	0.843	0.539	0
G6PC3	0	1.12579	0.886	0.585	0
NDUFS8	0	0.857519	0.859	0.559	0
FUCA2	0	1.0899	0.885	0.588	0
SDC1	0	0.915817	0.885	0.591	0
HSD17B6	0	4.77901	0.308	0.014	0
TMEM64	0	0.998178	0.877	0.584	0
MARCKSL1	0	0.952032	0.903	0.611	0
PLPP1	0	1.16869	0.883	0.591	0
RHBDD2	0	0.948939	0.88	0.588	0
MSI2	0	0.878879	0.863	0.571	0
ADAM15	0	1.22035	0.905	0.614	0
SPR	0	1.29543	0.904	0.613	0
ACY3	0	3.3123	0.312	0.021	0
MICOS10	0	1.03344	0.889	0.599	0
GLUL	0	1.13894	0.923	0.635	0
CTTN	0	0.851195	0.873	0.586	0
CD99L2	0	1.03897	0.894	0.607	0
MPC2	0	0.83869	0.858	0.573	0
PRSS23	0	1.65911	0.929	0.644	0
GSTO1	0	0.839501	0.862	0.578	0
APRT	0	1.01255	0.882	0.598	0
CTSZ	0	0.805027	0.867	0.583	0
AGPAT1	0	0.778546	0.866	0.583	0
PSMC5	0	1.03808	0.887	0.605	0
CTSA	0	1.54749	0.929	0.647	0
DKK1	0	1.56456	0.96	0.678	0
BCL2L1	0	1.83692	0.939	0.657	0
S100A13	0	0.784888	0.866	0.585	0
TAF9B	0	3.21068	0.303	0.022	0
EPB41L1	0	1.13754	0.896	0.616	0
SLCO4A1	0	-3.7078	0.128	0.406	0
SLC3A2	0	1.07532	0.889	0.612	0
PSMC4	0	0.852331	0.876	0.599	0
GALNT7	0	0.855217	0.871	0.595	0
CAPN1	0	0.97133	0.888	0.612	0
TAX1BP3	0	1.27713	0.922	0.649	0
SPP1	0	0.989802	0.93	0.658	0
FBXO22	0	0.857231	0.866	0.594	0
ACADVL	0	0.990023	0.917	0.645	0
GOT2	0	0.825542	0.875	0.604	0
TFF1	0	-3.67208	0.348	0.619	0
BAX	0	2.09747	0.956	0.686	0
NHP2	0	1.02578	0.893	0.624	0
ALDH3A2	0	1.6209	0.964	0.697	0
NDUFA3	0	0.734042	0.871	0.604	0
SLC35F6	0	0.781312	0.888	0.622	0
DNAJA1	0	1.08605	0.89	0.625	0
C5	0	0.877464	0.924	0.66	0
PSMA4	0	0.900991	0.89	0.627	0
DUSP3	0	0.893661	0.878	0.615	0
PYGB	0	0.679776	0.905	0.642	0
COPS6	0	0.750035	0.868	0.607	0
HACD3	0	0.781077	0.885	0.626	0
NDUFA8	0	0.792124	0.869	0.613	0
ETFB	0	0.937548	0.907	0.651	0
TGFBR2	0	2.10631	0.969	0.715	0
TPD52L1	0	1.65	0.934	0.68	0
MAPK8IP3	0	-3.15306	0.177	0.431	0
SLC25A11	0	0.758931	0.88	0.626	0
POLR2L	0	1.86523	0.96	0.707	0
ISCU	0	1.17042	0.901	0.649	0
CTSD	0	1.55867	0.931	0.681	0
ATRN	0	0.887814	0.884	0.634	0
RELB	0	-2.52283	0.283	0.53	0
HIF1A	0	0.882672	0.902	0.655	0
CALR	0	0.873279	0.899	0.652	0
MMP24OS	0	1.12988	0.903	0.656	0
COA4	0	0.807622	0.885	0.639	0
ABHD2	0	0.804707	0.885	0.639	0
SNX1	0	1.04009	0.905	0.66	0
GTF2A2	0	0.883096	0.893	0.65	0
SRXN1	0	1.29598	0.932	0.69	0
GRHPR	0	0.695423	0.885	0.643	0
TUFM	0	1.16469	0.916	0.674	0
FAT1	0	0.895499	0.892	0.651	0
PLBD2	0	0.765715	0.889	0.649	0
TMEM179B	0	0.82855	0.887	0.649	0
CDKN1A	0	1.43302	0.959	0.722	0
LAMTOR4	0	1.03161	0.902	0.667	0
AKR1B10	0	1.63859	0.988	0.76	0
NAPA	0	0.696197	0.886	0.658	0
POLDIP2	0	0.817432	0.899	0.672	0
MALL	0	0.983234	0.928	0.702	0
ATP1A1	0	0.775142	0.885	0.659	0
LAMTOR1	0	1.12425	0.918	0.695	0
HNRNPA2B1	0	0.86792	0.909	0.686	0
TM9SF1	0	0.698476	0.888	0.665	0
UQCR10	0	0.68602	0.887	0.665	0
ABCC1	0	1.25045	0.935	0.714	0
KIAA0100	0	0.80308	0.899	0.679	0
LTBP3	0	0.81747	0.906	0.688	0
EMC10	0	1.07384	0.92	0.702	0
NDUFB10	0	0.822678	0.901	0.683	0
SOD1	0	0.810508	0.894	0.676	0
NFKB2	0	-2.44935	0.44	0.656	0
ASAH1	0	0.782399	0.894	0.68	0
LRP10	0	0.720826	0.897	0.684	0
GSR	0	1.28717	0.934	0.722	0
BEX3	0	0.921252	0.928	0.716	0
SLC12A2	0	1.28089	0.958	0.747	0
NDUFB9	0	0.752973	0.892	0.681	0
CA9	0	-2.50345	0.675	0.886	0
APMAP	0	0.708113	0.889	0.678	0
NDUFA2	0	1.1329	0.931	0.722	0
SUMF2	0	0.773766	0.896	0.69	0
GNS	0	0.690283	0.897	0.691	0
TBCB	0	0.749427	0.915	0.709	0
CHP1	0	0.88131	0.907	0.702	0
ITFG1	0	0.700467	0.896	0.691	0
SLC2A3	0	-2.60292	0.545	0.749	0
COX6C	0	0.726993	0.892	0.69	0
ROMO1	0	0.933218	0.909	0.707	0
ITM2C	0	0.766961	0.922	0.723	0
MDM2	0	1.22497	0.926	0.728	0
TSPAN4	0	0.898055	0.922	0.726	0
GSTP1	0	1.37485	0.963	0.768	0
WWTR1	0	0.980594	0.92	0.727	0
ABCC3	0	0.788557	0.945	0.752	0
H3F3A	0	0.951408	0.928	0.736	0
ME1	0	0.786664	0.915	0.723	0
HEXA	0	0.774516	0.906	0.714	0
ATP5PD	0	0.629458	0.892	0.701	0
GDF15	0	1.03323	0.976	0.785	0
NINJ1	0	1.04946	0.932	0.742	0
TAF1D	0	-2.86017	0.653	0.841	0
CYBA	0	1.20789	0.945	0.759	0
CD24	0	0.446032	0.965	0.782	0
LASP1	0	0.800624	0.914	0.732	0
PEBP1	0	0.809357	0.91	0.729	0
CHD3	0	0.836347	0.917	0.739	0
TSKU	0	0.659575	0.947	0.769	0
GCNT3	0	0.755392	0.938	0.76	0
TAF10	0	0.63561	0.915	0.738	0
EPHX1	0	2.39047	0.987	0.81	0
LETMD1	0	-2.4185	0.57	0.745	0
TRIB3	0	-2.95504	0.553	0.728	0
HSPA8	0	0.929374	0.938	0.765	0
TXNDC17	0	1.20374	0.948	0.776	0
CFH	0	0.840073	0.942	0.771	0
MLEC	0	0.845959	0.925	0.755	0
PLXNB2	0	1.08922	0.944	0.778	0
CHMP2A	0	0.689292	0.913	0.748	0
CREG1	0	0.824475	0.915	0.752	0
PCBD1	0	0.67188	0.916	0.756	0
CYB5B	0	1.16273	0.957	0.798	0
PTMS	0	0.650014	0.934	0.776	0
GRN	0	0.894152	0.945	0.788	0
ENTPD2	0	-2.26919	0.457	0.613	0
CHMP3	0	0.653901	0.913	0.758	0
ERGIC3	0	0.914209	0.931	0.777	0
CCNB1IP1	0	-2.33006	0.568	0.721	0
HSP90AA1	0	0.870618	0.925	0.773	0
TMCO1	0	0.608875	0.914	0.763	0
TMEM106B	0	0.971317	0.936	0.786	0
ITGA5	0	-2.73156	0.572	0.722	0
PRDX1	0	1.4166	0.977	0.833	0
HILPDA	0	-2.88183	0.706	0.849	0
AKR1B1	0	1.24207	0.966	0.823	0
GPX2	0	1.72208	0.987	0.844	0
TMEM147	0	0.738325	0.936	0.794	0
CHD2	0	-2.47427	0.508	0.646	0
KDELR3	0	-2.17415	0.58	0.717	0
NQO1	0	1.5218	0.991	0.856	0
ALDOC	0	-1.82126	0.649	0.784	0
ENO2	0	-2.95911	0.794	0.926	0
TNNT1	0	-1.68753	0.694	0.826	0
MGST1	0	1.16292	0.969	0.839	0
LDLR	0	-2.50291	0.632	0.762	0
CERS2	0	0.689182	0.922	0.793	0
CALM2	0	0.609082	0.928	0.801	0
PSME1	0	0.575278	0.931	0.807	0
BCAP31	0	0.858642	0.936	0.812	0
PON2	0	1.07948	0.975	0.853	0
CST3	0	0.762301	0.968	0.846	0
UBB	0	0.614288	0.933	0.812	0
JUP	0	1.14113	0.959	0.839	0
SLC25A37	0	-2.33003	0.555	0.673	0
PTGR1	0	1.08636	0.957	0.839	0
CFL1	0	0.754301	0.946	0.828	0
ANXA4	0	1.68388	0.986	0.87	0
NDRG1	0	-3.33514	0.795	0.91	0
CLPTM1	0	0.694651	0.93	0.816	0
NDUFA4	0	0.756177	0.939	0.826	0
LGALS1	0	-2.28572	0.803	0.916	0
CNTN1	0	0.898777	0.977	0.866	0
AKR1C2	0	0.922606	0.981	0.872	0
CAPN2	0	0.681381	0.95	0.842	0
CRIP1	0	0.937754	0.976	0.873	0
ISG20	0	-1.96322	0.585	0.688	0
LITAF	0	0.799245	0.966	0.867	0
GRB10	0	-2.48624	0.655	0.752	0
RAB10	0	0.810809	0.951	0.858	0
PLP2	0	-1.87335	0.713	0.805	0
TXNRD1	0	0.50389	0.977	0.885	0
PLAUR	0	-2.2676	0.749	0.84	0
CD44	0	0.652962	0.973	0.887	0
AKR1C3	0	1.37136	0.995	0.913	0
PGD	0	0.481504	0.979	0.898	0
DSTN	0	0.974676	0.973	0.892	0
STT3B	0	0.688315	0.96	0.882	0
PHPT1	0	0.566522	0.958	0.882	0
KRT8	0	1.53507	0.989	0.913	0
EIF4A2	0	-2.35641	0.812	0.886	0
VEGFA	0	-2.46145	0.76	0.832	0
TIMP1	0	0.647089	0.976	0.904	0
ACTB	0	1.12316	0.988	0.918	0
S100A11	0	0.686373	0.971	0.902	0
PFN1	0	0.743585	0.975	0.908	0
C19orf33	0	0.580751	0.969	0.902	0
ERRFI1	0	-2.48417	0.838	0.904	0
CD55	0	-2.03708	0.76	0.821	0
P4HA1	0	-2.20793	0.886	0.945	0
ERO1A	0	-2.89396	0.913	0.972	0
MSMO1	0	-2.24012	0.684	0.742	0
ADM	0	-2.4598	0.695	0.751	0
MT1X	0	-3.09836	0.857	0.913	0
LENG8	0	-2.14362	0.76	0.815	0
CRTAP	0	0.511648	0.974	0.92	0
IER3	0	-1.7588	0.863	0.915	0
CAST	0	0.924051	0.981	0.929	0
DDIT4	0	-2.20865	0.886	0.938	0
ALDH1A1	0	1.6131	0.998	0.947	0
JUN	0	-1.5926	0.767	0.815	0
SQSTM1	0	0.534638	0.973	0.925	0
FA2H	0	-1.90066	0.695	0.741	0
VDAC2	0	-1.85349	0.865	0.904	0
PLOD2	0	-1.90361	0.888	0.926	0
SCD	0	-2.50203	0.931	0.969	0
SEMA4B	0	-1.96959	0.835	0.872	0
LIMCH1	0	-1.65244	0.777	0.813	0
NOP53	0	-1.40009	0.857	0.89	0
SNHG32	0	-1.70917	0.762	0.794	0
PTGS2	0	-1.60039	0.868	0.899	0
SEC24A	0	-1.89908	0.721	0.752	0
PKM	0	0.442656	0.985	0.955	0
EIF2A	0	-1.63959	0.786	0.816	0
S100A4	0	0.925879	0.997	0.969	0
EGLN3	0	-1.90036	0.881	0.909	0
SPAG9	0	-1.60973	0.822	0.85	0
MYDGF	0	-0.941056	0.895	0.867	0
HDLBP	0	-0.721893	0.913	0.888	0
EIF3E	0	-1.53476	0.767	0.79	0
STC1	0	-2.61504	0.741	0.763	0
VIM	0	-2.23504	0.969	0.99	0
TMED3	0	-0.850668	0.9	0.879	0
CALU	0	-1.3844	0.9	0.92	0
BNIP3L	0	-1.82045	0.907	0.927	0
KDELR2	0	-1.50803	0.868	0.887	0
ABHD17C	0	-1.79529	0.745	0.764	0
ARF1	0	-0.82662	0.89	0.872	0
CLDND1	0	-1.52979	0.725	0.743	0
CAMLG	0	-1.60966	0.848	0.866	0
LTA4H	0	-0.975979	0.885	0.867	0
BACE2	0	-2.01493	0.719	0.737	0
ERLEC1	0	-0.808071	0.911	0.894	0
CNBP	0	-0.848856	0.874	0.857	0
RACK1	0	-0.800966	0.928	0.911	0
SND1	0	-1.21871	0.804	0.787	0
TTC3	0	-0.945027	0.868	0.851	0
RHOA	0	-0.982559	0.897	0.881	0
FTL	0	1.13161	0.999	0.983	0
MUC5B	0	-1.49443	0.946	0.93	0
CAMK2N1	0	-0.97929	0.932	0.917	0
RHOB	0	-1.91845	0.91	0.925	0
ARF4	0	-1.30006	0.844	0.829	0
EHD2	0	-0.933402	0.9	0.885	0
EIF2S3	0	-1.34178	0.806	0.821	0
BHLHE40	0	-1.1946	0.954	0.968	0
TPD52	0	-1.00249	0.852	0.838	0
GOLT1B	0	-1.25855	0.83	0.816	0
UFM1	0	-1.21528	0.839	0.825	0
EIF1	0	-1.53462	0.946	0.96	0
COX7A2L	0	-0.981398	0.917	0.904	0
ALKBH5	0	-0.831642	0.929	0.916	0
EEF2	0	-0.834609	0.96	0.947	0
TMED9	0	-0.886328	0.888	0.876	0
ESYT2	0	-1.20878	0.924	0.935	0
SYNGR2	0	-0.550608	0.965	0.954	0
ELL2	0	-1.9285	0.741	0.751	0
TMEM263	0	-1.11854	0.86	0.85	0
LMAN1	0	-1.52917	0.86	0.87	0
GPI	0	-1.73235	0.957	0.967	0
ACBD3	0	-1.23256	0.846	0.837	0
SERP1	0	-1.40363	0.82	0.829	0
PJA2	0	-1.2829	0.862	0.871	0
APP	0	-0.836396	0.983	0.974	0
CP	0	-1.43309	0.988	0.98	0
HSP90AB1	0	-0.85597	0.905	0.897	0
SLC38A2	0	-1.41542	0.928	0.936	0
PFKP	0	-1.33106	0.88	0.887	0
CIB1	0	-1.06995	0.931	0.924	0
VKORC1	0	-0.874847	0.901	0.894	0
QSOX1	0	-1.44971	0.815	0.808	0
TFPI	0	-1.22859	0.937	0.944	0
TMSB10	0	-1.1253	0.968	0.974	0
BAIAP2L1	0	-1.26969	0.832	0.838	0
NUDT21	0	-1.2966	0.809	0.803	0
EMP3	0	-1.20417	0.878	0.884	0
TNIP1	0	-1.31793	0.87	0.865	0
OPTN	0	-1.27703	0.819	0.815	0
LAMA5	0	-1.23529	0.873	0.869	0
CCNI	0	-1.07902	0.901	0.898	0
ASPH	0	-0.981756	0.982	0.985	0
SLC16A3	0	-1.1756	0.916	0.918	0
P4HA2	0	-1.41059	0.836	0.835	0
PNRC1	0	-1.0319	0.964	0.965	0
EIF4B	0	-1.18433	0.871	0.87	0
SAT1	0	-0.936036	0.938	0.939	0
ATP1B1	0	-1.3187	0.982	0.982	0
TOMM20	0	-1.04976	0.879	0.879	0
KCMF1	0	-1.45875	0.843	0.843	0
IGBP1	0	-1.28652	0.843	0.843	0
UNC119	0	0.910162	0.657	0.246	0
COMMD1	0	0.819564	0.751	0.347	0
SLC35B1	0	0.693876	0.875	0.593	0
MARVELD1	0	0.879073	0.662	0.252	0
NBEA	0	0.956641	0.652	0.247	0
MOCS2	0	0.844843	0.825	0.478	0
ABHD14A	0	1.52488	0.416	0.085	0
NNT	0	0.857236	0.734	0.324	0
EML1	0	1.22226	0.554	0.173	0
FUT11	0	-1.74045	0.712	0.731	0
CCS	0	0.896463	0.649	0.24	0
NIPAL2	0	1.52394	0.428	0.092	0
ARRDC3	0	-1.33969	0.9	0.895	0
ADGRA3	0	1.16995	0.494	0.131	0
ATIC	0	0.739788	0.867	0.593	0
ACADSB	0	0.974112	0.631	0.225	0
TGFA	0	1.39838	0.406	0.079	0
TMEM185B	0	0.829338	0.796	0.436	0
WDR45	0	0.883625	0.675	0.266	0
DMAC2L	0	0.90741	0.678	0.266	0
ITIH2	0	1.40231	0.459	0.117	0
PRRC1	0	-1.33821	0.771	0.753	0
STK38	0	0.839867	0.778	0.392	0
ZMIZ2	0	0.81686	0.695	0.284	0
MTHFD2	0	-1.49818	0.729	0.74	0
MTOR	0	0.929233	0.601	0.204	0
AGPAT3	0	0.856417	0.716	0.308	0
CDC123	0	0.740299	0.86	0.571	0
SARM1	0	2.01705	0.342	0.046	0
PDCD4	0	0.771817	0.87	0.604	0
CAPZA2	0	0.704509	0.861	0.595	0
CDIPT	0	0.631428	0.905	0.713	0
FCSK	0	1.34932	0.416	0.087	0
NDEL1	0	-1.63291	0.688	0.711	0
ABCF2	0	0.880519	0.599	0.204	0
UNC119B	0	0.840735	0.821	0.477	0
MAST3	0	1.33582	0.463	0.115	0
CLU	0	0.661943	0.971	0.819	0
TECPR2	0	1.13599	0.496	0.133	0
CELSR2	0	1.37906	0.435	0.098	0
HEATR3	0	0.978509	0.558	0.173	0
PPT2	0	1.27561	0.483	0.129	0
PHF1	0	-1.91721	0.62	0.68	0
PTGR2	0	0.974416	0.645	0.244	0
TTC30A	0	1.23615	0.458	0.11	0
BCHE	0	1.71425	0.377	0.069	0
HSPBP1	0	0.957517	0.74	0.341	0
LLGL1	0	0.909687	0.602	0.202	0
GNL3L	0	0.803602	0.704	0.3	0
TMED2	0	-0.831784	0.893	0.861	0
HSD17B4	0	0.841375	0.803	0.438	0
ISOC2	0	0.863772	0.749	0.361	0
POMGNT1	0	0.807824	0.825	0.466	0
DHRS3	0	-1.34047	0.833	0.818	0
CDKN1B	0	-1.22684	0.809	0.795	0
LMAN2	0	0.564241	0.932	0.82	0
HDDC2	0	0.741894	0.865	0.584	0
TMEM8A	0	0.859058	0.735	0.332	0
SLC22A5	0	0.876455	0.605	0.21	0
MOV10	0	0.887624	0.685	0.276	0
DARS2	0	0.937726	0.601	0.206	0
RCC2	0	0.847725	0.64	0.235	0
COMMD9	0	0.983634	0.639	0.239	0
STC2	0	-3.14251	0.255	0.484	0
HFE	0	0.986793	0.592	0.205	0
FXN	0	1.12732	0.494	0.134	0
PRAME	0	0.823909	0.821	0.478	0
CCDC80	0	0.746289	0.699	0.286	0
GALNT18	0	0.976602	0.582	0.195	0
WWP2	0	0.906096	0.614	0.214	0
RTL8B	0	0.975897	0.57	0.185	0
SLC35E3	0	0.893535	0.692	0.293	3.37555e-308
ENDOG	0	0.919792	0.59	0.199	3.6298e-308
AMIGO2	0	0.622758	0.948	0.793	4.59312e-308
HIST1H2AC	0	0.887637	0.605	0.209	9.32854e-308
HSPA1B	0	0.130853	0.865	0.559	3.09879e-307
DNPH1	0	0.866352	0.643	0.239	3.32146e-307
CASP6	0	0.92691	0.546	0.167	7.83586e-307
DERA	0	0.812947	0.783	0.393	1.46501e-306
LIMK1	0	0.852275	0.766	0.374	1.75213e-306
TSPAN33	0	0.964791	0.674	0.281	2.22677e-306
DEPDC7	0	1.20096	0.454	0.112	3.03977e-306
IFFO2	0	0.899696	0.629	0.236	4.85649e-306
TMEM205	0	0.663341	0.89	0.668	5.19876e-306
CLK1	0	-2.14837	0.621	0.683	1.04648e-305
SNRPG	0	0.769665	0.835	0.53	1.11761e-305
PSMB6	0	0.730668	0.875	0.603	1.14701e-305
ZYX	0	-1.59704	0.696	0.716	1.29485e-305
CHGB	0	0.562122	0.931	0.667	2.65664e-305
MAP1B	0	0.748454	0.901	0.664	3.29631e-305
RBM47	0	0.739407	0.843	0.519	4.04687e-305
TIMELESS	0	1.5088	0.403	0.082	4.6116e-305
ZNF319	0	1.2136	0.442	0.103	7.56803e-305
TEX2	0	0.863537	0.653	0.252	2.36596e-304
FAM200B	0	0.807258	0.654	0.246	3.17441e-304
ANXA6	2.55714e-308	0.918763	0.625	0.23	4.62383e-304
RAB5C	6.07209e-308	0.665936	0.877	0.628	1.09796e-303
CTPS1	1.06799e-307	1.11309	0.497	0.139	1.93115e-303
ATP5F1E	1.11953e-307	0.539333	0.919	0.791	2.02433e-303
CTSF	1.57103e-307	0.753465	0.867	0.595	2.84074e-303
SELENOH	1.59897e-307	0.560419	0.913	0.751	2.89125e-303
INPP4B	2.33488e-307	1.42683	0.404	0.084	4.22193e-303
SPAG16	2.72902e-307	0.854594	0.809	0.461	4.93462e-303
ALG14	3.7856e-307	0.98745	0.539	0.165	6.84512e-303
SMARCB1	4.09728e-307	0.860083	0.757	0.355	7.40871e-303
SLC9A8	4.64652e-307	0.910299	0.606	0.211	8.40183e-303
ZDHHC24	6.23937e-307	1.08517	0.494	0.139	1.1282e-302
CRACR2A	1.05428e-306	1.57986	0.457	0.122	1.90635e-302
EDA2R	1.07042e-306	0.65925	0.728	0.303	1.93553e-302
FDX2	1.0865e-306	1.1654	0.472	0.124	1.96461e-302
SLC25A35	1.29679e-306	1.48503	0.379	0.071	2.34485e-302
ACAD9	1.38772e-306	0.824368	0.577	0.191	2.50927e-302
TLE3	1.67636e-306	1.11307	0.541	0.17	3.03119e-302
SPPL2A	1.73917e-306	0.618144	0.899	0.698	3.14476e-302
CTSC	1.82015e-306	0.772631	0.792	0.417	3.2912e-302
SREBF2	4.4867e-306	-0.95037	0.87	0.861	8.11285e-302
ARMT1	4.8506e-306	0.890735	0.656	0.26	8.77085e-302
GBP3	8.06498e-306	0.973491	0.552	0.178	1.45831e-301
PSMD14	1.50663e-305	0.913847	0.66	0.256	2.72429e-301
OTUB1	1.82678e-305	0.641454	0.893	0.684	3.30318e-301
TIGD2	1.8853e-305	0.99458	0.568	0.184	3.409e-301
SCAND1	2.47766e-305	0.86572	0.746	0.351	4.48011e-301
GLIS3	2.53615e-305	0.826798	0.684	0.279	4.58587e-301
BANK1	3.26292e-305	1.83895	0.351	0.056	5.9e-301
CALD1	4.88634e-305	0.647007	0.882	0.648	8.83549e-301
COX11	5.22344e-305	0.777455	0.8	0.439	9.44502e-301
ENOSF1	1.1201e-304	0.697868	0.631	0.23	2.02536e-300
GOT1	1.13518e-304	1.00511	0.548	0.175	2.05263e-300
TM4SF20	1.44895e-304	0.534582	0.748	0.35	2.61999e-300
FAM114A1	1.52388e-304	-0.80921	0.881	0.848	2.75547e-300
HYOU1	6.76015e-304	0.669702	0.816	0.427	1.22237e-299
EPS8L2	1.39553e-303	0.555654	0.901	0.696	2.52341e-299
MDP1	1.48499e-303	0.822787	0.704	0.302	2.68516e-299
KIAA1549	1.73045e-303	0.936075	0.687	0.281	3.12901e-299
TMEM164	1.9214e-303	0.784446	0.741	0.345	3.47428e-299
KPTN	2.92944e-303	1.05361	0.507	0.146	5.29701e-299
TYSND1	3.34725e-303	0.94439	0.473	0.123	6.05251e-299
NEIL2	8.877e-303	0.876692	0.566	0.185	1.60514e-298
MYL6	1.44928e-302	0.510104	0.928	0.808	2.62058e-298
TM2D2	2.83222e-302	0.829442	0.746	0.356	5.12123e-298
COQ10A	4.44711e-302	0.937783	0.628	0.236	8.04126e-298
SLC25A12	6.94016e-302	0.939572	0.598	0.21	1.25492e-297
ANO6	8.04491e-302	-1.19322	0.815	0.795	1.45468e-297
ID3	1.00745e-301	0.956774	0.865	0.603	1.82167e-297
POFUT2	4.0666e-301	-2.28274	0.411	0.571	7.35323e-297
FAM149A	5.09232e-301	1.62827	0.337	0.049	9.20794e-297
TMX1	5.27444e-301	0.742957	0.826	0.489	9.53725e-297
PIGG	6.72066e-301	0.786908	0.556	0.178	1.21523e-296
TRAF4	7.7044e-301	0.647752	0.867	0.598	1.39311e-296
C11orf49	8.15073e-301	0.725817	0.835	0.496	1.47382e-296
UGCG	1.04441e-300	-1.5455	0.754	0.759	1.8885e-296
ARL2	1.15555e-300	0.628669	0.903	0.716	2.08947e-296
PNMA1	2.20351e-300	0.867426	0.713	0.312	3.9844e-296
SMG6	2.20881e-300	0.778299	0.564	0.183	3.99397e-296
EIF3H	7.26344e-300	-0.881924	0.868	0.847	1.31337e-295
FZD3	1.7493e-299	0.935419	0.518	0.154	3.16308e-295
HARS	3.00278e-299	0.789531	0.779	0.397	5.42963e-295
COPRS	3.61676e-299	0.785638	0.832	0.517	6.53982e-295
SLC25A29	3.90709e-299	0.766193	0.532	0.162	7.06481e-295
TMEM268	3.93267e-299	0.969368	0.551	0.18	7.11106e-295
SEL1L3	3.9667e-299	0.787349	0.757	0.366	7.17258e-295
C9orf152	4.96731e-299	1.2149	0.486	0.139	8.98189e-295
KSR1	4.9934e-299	0.861785	0.56	0.18	9.02907e-295
VPS41	5.95955e-299	0.748722	0.719	0.32	1.07761e-294
CCDC86	6.8824e-299	0.837407	0.565	0.186	1.24448e-294
TACO1	1.09046e-298	0.785247	0.766	0.387	1.97177e-294
GRB14	1.96618e-298	0.869564	0.628	0.234	3.55525e-294
CHDH	2.24407e-298	0.950378	0.494	0.141	4.05773e-294
B4GALT6	3.01164e-298	0.938925	0.515	0.155	5.44564e-294
POLR1D	4.07434e-298	-1.10752	0.836	0.816	7.36722e-294
MIF	6.37936e-298	-0.495682	0.959	0.946	1.15352e-293
RHOBTB3	9.011e-298	0.78952	0.731	0.339	1.62937e-293
KLHDC9	9.50476e-298	2.08792	0.327	0.046	1.71865e-293
ZMAT2	1.02117e-297	0.727317	0.855	0.567	1.84648e-293
GFPT1	1.35705e-297	-1.1241	0.815	0.788	2.45382e-293
MGST2	1.39954e-297	0.804956	0.813	0.471	2.53066e-293
TRMO	1.44762e-297	0.858751	0.593	0.207	2.61758e-293
IMP3	2.43195e-297	0.829311	0.751	0.364	4.39745e-293
PYURF	2.90035e-297	0.743908	0.835	0.51	5.24441e-293
SUPT4H1	5.05513e-297	0.751294	0.848	0.577	9.14069e-293
RAB31	1.68052e-296	0.973916	0.685	0.301	3.03872e-292
TRUB2	1.79287e-296	0.822548	0.644	0.25	3.24187e-292
ABHD12	1.93631e-296	0.714811	0.851	0.587	3.50123e-292
FAHD1	2.20563e-296	1.0741	0.525	0.16	3.98822e-292
ARNT2	2.53213e-296	1.23431	0.4	0.084	4.5786e-292
SHFL	4.16045e-296	0.715569	0.642	0.244	7.52293e-292
EPB41L4A	5.98684e-296	0.898676	0.657	0.263	1.08254e-291
AMDHD2	7.7206e-296	1.45378	0.369	0.069	1.39604e-291
SMIM14	8.70705e-296	0.707346	0.876	0.598	1.57441e-291
GLB1L	1.00004e-295	1.74028	0.352	0.059	1.80828e-291
PFDN6	1.29334e-295	0.835294	0.754	0.364	2.33861e-291
DIS3L	1.33742e-295	0.844094	0.756	0.36	2.41833e-291
PSMB8	3.52748e-295	0.796635	0.771	0.396	6.37839e-291
OSCP1	4.98358e-295	1.5363	0.353	0.06	9.01131e-291
PPP2R2A	5.43763e-295	-1.44022	0.809	0.797	9.83233e-291
CXCL2	7.78229e-295	1.05209	0.679	0.325	1.40719e-290
NUTF2	8.86324e-295	0.722363	0.807	0.462	1.60265e-290
UBE2E3	1.2858e-294	0.78982	0.836	0.5	2.32499e-290
ATP5F1A	1.28891e-294	0.726252	0.847	0.559	2.33061e-290
BCKDHB	1.31577e-294	0.957893	0.605	0.214	2.37917e-290
ACOT7	1.41944e-294	0.874955	0.616	0.23	2.56663e-290
BCR	1.63385e-294	0.842046	0.719	0.318	2.95433e-290
LFNG	2.1587e-294	1.7115	0.35	0.06	3.90337e-290
FGF2	2.38029e-294	0.71191	0.73	0.337	4.30405e-290
CYREN	2.77927e-294	0.725081	0.676	0.277	5.02547e-290
APEX1	4.98292e-294	0.664304	0.862	0.59	9.01012e-290
MYL6B	5.97159e-294	0.804537	0.795	0.434	1.07978e-289
THEM4	7.14146e-294	0.929363	0.542	0.171	1.29132e-289
RABGGTA	7.58183e-294	0.899366	0.569	0.194	1.37095e-289
DUSP14	8.20715e-294	0.918457	0.666	0.277	1.48402e-289
TRAPPC2L	8.35604e-294	0.861354	0.627	0.233	1.51094e-289
DHX37	1.04866e-293	0.853305	0.596	0.208	1.89618e-289
STMP1	1.36923e-293	0.689174	0.871	0.61	2.47585e-289
GORASP2	1.39407e-293	-0.83354	0.877	0.851	2.52076e-289
TRUB1	1.46813e-293	0.816981	0.783	0.413	2.65467e-289
TFDP1	1.58962e-293	0.842004	0.645	0.251	2.87435e-289
SFXN5	1.62121e-293	1.15074	0.468	0.129	2.93148e-289
PMS2	1.68608e-293	0.840283	0.52	0.158	3.04877e-289
SEC14L4	3.58144e-293	0.820276	0.518	0.157	6.47595e-289
MAP3K1	5.50317e-293	0.852127	0.646	0.25	9.95082e-289
ZBED1	9.97405e-293	0.866008	0.697	0.306	1.80351e-288
CAPNS1	1.17989e-292	0.482184	0.953	0.866	2.13348e-288
PAFAH1B3	2.29249e-292	0.727291	0.795	0.423	4.14527e-288
SAYSD1	2.65867e-292	1.0577	0.515	0.157	4.8074e-288
CCDC106	3.05488e-292	0.887538	0.547	0.18	5.52383e-288
ARHGEF40	3.97964e-292	1.11424	0.459	0.125	7.19599e-288
C6orf226	5.93627e-292	1.20298	0.438	0.108	1.0734e-287
PCED1B	6.59899e-292	0.805312	0.724	0.34	1.19323e-287
AGO1	6.69596e-292	0.759212	0.582	0.202	1.21076e-287
LIPA	7.86789e-292	0.7294	0.856	0.563	1.42267e-287
NDUFAF6	8.52559e-292	0.76481	0.573	0.192	1.5416e-287
LDHB	9.23821e-292	0.434014	0.971	0.911	1.67045e-287
SH3GLB2	1.00927e-291	0.711959	0.597	0.213	1.82497e-287
RERG	1.03487e-291	2.1372	0.325	0.047	1.87125e-287
COX16	1.27657e-291	0.595532	0.892	0.707	2.3083e-287
TAOK2	1.66338e-291	0.821045	0.792	0.431	3.00772e-287
SH3BGRL3	4.66372e-291	0.654562	0.828	0.497	8.43294e-287
TAP2	5.32478e-291	0.942159	0.485	0.138	9.62827e-287
ELK3	6.11603e-291	0.835493	0.603	0.217	1.1059e-286
ATP5MC2	7.37109e-291	-0.634593	0.93	0.911	1.33284e-286
SCO1	7.81429e-291	0.807691	0.619	0.232	1.41298e-286
COMMD8	1.1808e-290	1.47291	0.386	0.079	2.13513e-286
PLCXD3	1.3669e-290	0.783864	0.534	0.17	2.47163e-286
LDLRAP1	1.37227e-290	0.909174	0.506	0.151	2.48134e-286
BRAT1	1.52031e-290	0.910423	0.536	0.168	2.74902e-286
PHKG2	1.59301e-290	0.707784	0.68	0.279	2.88049e-286
TECR	1.72566e-290	0.857823	0.707	0.319	3.12033e-286
TIMM8A	2.74978e-290	0.867636	0.652	0.259	4.97216e-286
MTA2	2.82324e-290	0.740496	0.784	0.404	5.10498e-286
CYP4F3	4.51391e-290	1.3829	0.385	0.081	8.16206e-286
ABHD6	5.32648e-290	1.26072	0.403	0.089	9.63135e-286
ODC1	6.36212e-290	0.717945	0.739	0.351	1.1504e-285
ALDH9A1	1.16783e-289	0.804967	0.805	0.461	2.11167e-285
DEPTOR	1.33242e-289	1.12024	0.453	0.12	2.40928e-285
MLYCD	1.79836e-289	1.31646	0.403	0.089	3.2518e-285
MUC13	2.05552e-289	1.57929	0.534	0.217	3.71679e-285
CCL2	2.39373e-289	1.1974	0.445	0.12	4.32833e-285
PMP22	2.54656e-289	-1.76921	0.583	0.668	4.60469e-285
RHOD	2.65524e-289	0.84635	0.595	0.213	4.80121e-285
CSTF2	3.93645e-289	1.26106	0.432	0.106	7.11789e-285
TPGS2	5.64997e-289	0.69775	0.827	0.516	1.02163e-284
DBI	8.61277e-289	0.738686	0.849	0.566	1.55736e-284
NMD3	1.09585e-288	-1.26771	0.767	0.754	1.98151e-284
ELAC1	1.94985e-288	1.36525	0.389	0.082	3.52571e-284
ALDH5A1	2.73556e-288	1.02797	0.511	0.157	4.94644e-284
EXOSC4	2.80562e-288	0.805351	0.716	0.322	5.07312e-284
FBXL18	3.08446e-288	0.641784	0.559	0.182	5.57733e-284
CCT3	3.53924e-288	0.809175	0.749	0.376	6.39965e-284
NIP7	3.90277e-288	0.870894	0.709	0.312	7.057e-284
ACAA2	6.46712e-288	0.78621	0.786	0.42	1.16939e-283
PLCB4	6.75762e-288	0.620996	0.588	0.205	1.22191e-283
NDUFB4	9.79118e-288	0.631609	0.883	0.667	1.77044e-283
MITF	1.19681e-287	0.832203	0.727	0.334	2.16407e-283
NR3C1	1.34507e-287	0.556581	0.91	0.746	2.43215e-283
CFAP410	2.07658e-287	0.952271	0.465	0.126	3.75488e-283
COX5B	2.23791e-287	0.863655	0.71	0.324	4.04659e-283
DPYSL2	2.58865e-287	-1.08441	0.918	0.901	4.6808e-283
IFT27	4.21576e-287	0.787038	0.722	0.329	7.62293e-283
SMAGP	1.08102e-286	0.91952	0.663	0.279	1.9547e-282
MEN1	1.19476e-286	0.964512	0.484	0.137	2.16037e-282
WDFY3	1.26971e-286	0.811483	0.623	0.232	2.29589e-282
BYSL	2.88197e-286	0.790316	0.677	0.277	5.21117e-282
CISD2	3.40549e-286	0.73458	0.82	0.49	6.15781e-282
METTL8	3.44982e-286	0.981959	0.53	0.17	6.23797e-282
PEX19	5.75571e-286	0.806641	0.735	0.347	1.04075e-281
PALLD	9.8365e-286	0.698183	0.854	0.574	1.77864e-281
SELENOP	1.0058e-285	0.994893	0.547	0.188	1.8187e-281
COBLL1	1.26369e-285	0.94129	0.578	0.207	2.285e-281
DOCK1	1.40588e-285	0.79811	0.72	0.326	2.54211e-281
UAP1	1.4586e-285	-1.71864	0.606	0.664	2.63744e-281
KITLG	1.76923e-285	1.64155	0.347	0.06	3.19912e-281
YWHAQ	2.50272e-285	0.496007	0.936	0.83	4.52542e-281
DDAH1	3.83906e-285	0.833959	0.591	0.214	6.94179e-281
PLS3	4.36831e-285	0.644306	0.867	0.629	7.89879e-281
QPCT	7.55725e-285	0.765785	0.833	0.506	1.3665e-280
FXYD5	8.14078e-285	-0.732006	0.912	0.9	1.47202e-280
KHK	1.28112e-284	0.913663	0.536	0.173	2.31652e-280
CISD1	1.43968e-284	0.792416	0.808	0.467	2.60322e-280
RETREG1	1.74274e-284	1.79755	0.326	0.05	3.15123e-280
C1orf216	1.81024e-284	0.820601	0.499	0.148	3.27328e-280
PLCG1	2.91636e-284	0.58597	0.625	0.235	5.27335e-280
C9orf116	3.63294e-284	1.9257	0.324	0.049	6.56909e-280
ARHGEF37	4.39201e-284	1.44147	0.36	0.067	7.94163e-280
PIK3C2B	9.69975e-284	0.864264	0.598	0.219	1.75391e-279
STRA6	1.0994e-283	0.833394	0.695	0.308	1.98794e-279
SDF2L1	1.48655e-283	0.706848	0.69	0.29	2.68799e-279
PPME1	1.60695e-283	0.798106	0.816	0.487	2.90568e-279
UBTF	2.17831e-283	0.801325	0.664	0.27	3.93881e-279
PTRHD1	2.71077e-283	0.693626	0.843	0.534	4.90162e-279
PIR	2.74887e-283	0.666998	0.774	0.392	4.97051e-279
FDX1	3.90136e-283	0.914226	0.584	0.205	7.05443e-279
ZDHHC3	4.03662e-283	0.776917	0.711	0.323	7.29901e-279
FBN1	4.25766e-283	1.34912	0.357	0.067	7.6987e-279
RBFOX3	4.79601e-283	0.842847	0.561	0.195	8.67214e-279
LDAH	5.59618e-283	0.833472	0.605	0.225	1.0119e-278
SAMHD1	6.01498e-283	1.38569	0.439	0.118	1.08763e-278
ZNF618	6.06766e-283	0.673858	0.725	0.323	1.09716e-278
ZFYVE16	7.03661e-283	0.699296	0.753	0.358	1.27236e-278
SPATS2L	1.66541e-282	0.568837	0.92	0.811	3.0114e-278
ANAPC13	1.93444e-282	0.667676	0.861	0.605	3.49786e-278
IFT81	2.0254e-282	0.668988	0.721	0.324	3.66234e-278
LYSMD2	2.07811e-282	0.8193	0.639	0.252	3.75763e-278
HK2	3.46336e-282	-2.96901	0.289	0.497	6.26245e-278
NOL9	3.49366e-282	0.799887	0.566	0.192	6.31723e-278
KCNJ2	6.24277e-282	1.25065	0.42	0.103	1.12882e-277
CARS2	6.99266e-282	0.756904	0.673	0.281	1.26441e-277
CD302	8.45579e-282	0.905966	0.576	0.205	1.52898e-277
C7orf25	1.12572e-281	0.861799	0.584	0.206	2.03553e-277
SMARCD3	1.20489e-281	0.952398	0.512	0.162	2.17869e-277
SELENOT	1.28552e-281	0.758309	0.801	0.462	2.32448e-277
SNAPIN	1.54164e-281	0.772296	0.801	0.44	2.78759e-277
IL17RC	1.55999e-281	0.824795	0.589	0.207	2.82078e-277
GPX3	1.80405e-281	1.18633	0.412	0.1	3.26209e-277
EFTUD2	2.08301e-281	0.657129	0.857	0.573	3.7665e-277
PPCS	3.75213e-281	0.74776	0.815	0.484	6.7846e-277
CDC42BPG	3.76681e-281	0.940245	0.473	0.134	6.81114e-277
NUMA1	8.58527e-281	0.688677	0.855	0.579	1.55239e-276
MAVS	2.03533e-280	0.690068	0.821	0.49	3.68029e-276
DPEP1	3.90484e-280	1.26373	0.429	0.112	7.06073e-276
ATP5PF	4.1591e-280	0.849482	0.635	0.25	7.52048e-276
CDCP1	4.21799e-280	-2.99158	0.275	0.479	7.62697e-276
SLC35B4	5.1961e-280	0.802311	0.785	0.41	9.39559e-276
MARCH2	5.92602e-280	0.958337	0.501	0.152	1.07154e-275
HOXB13	6.43029e-280	0.92444	0.513	0.159	1.16272e-275
ALDH7A1	9.36073e-280	0.867537	0.624	0.242	1.69261e-275
DGLUCY	1.13078e-279	1.35149	0.377	0.079	2.04468e-275
PIGW	1.54812e-279	0.724347	0.585	0.207	2.79931e-275
GSKIP	1.78512e-279	0.799438	0.728	0.336	3.22786e-275
RNFT1	1.93052e-279	1.23245	0.392	0.086	3.49076e-275
DCDC2	3.62233e-279	2.09999	0.333	0.059	6.5499e-275
IDUA	3.71767e-279	0.717177	0.761	0.378	6.72229e-275
RASSF2	4.45521e-279	1.15568	0.522	0.175	8.05591e-275
KCNK3	6.08204e-279	1.55694	0.379	0.082	1.09976e-274
PRKAR2B	1.08349e-278	1.30393	0.399	0.093	1.95917e-274
NEDD8	1.49888e-278	0.738001	0.826	0.531	2.71027e-274
CLTB	3.89231e-278	0.77392	0.746	0.376	7.03807e-274
ADPRHL1	5.87938e-278	1.05046	0.444	0.118	1.06311e-273
SCARA3	6.44174e-278	0.938797	0.632	0.262	1.1648e-273
ITPK1	9.68323e-278	0.80137	0.745	0.359	1.75092e-273
TRMT2B	1.24932e-277	0.776668	0.754	0.371	2.25901e-273
TOB1	1.42516e-277	0.507001	0.962	0.888	2.57697e-273
SOAT1	2.03589e-277	0.702782	0.853	0.583	3.6813e-273
GALT	2.5605e-277	0.837667	0.595	0.219	4.6299e-273
GPR39	3.86482e-277	1.36676	0.377	0.079	6.98837e-273
NUDT16L1	4.29475e-277	0.733056	0.513	0.16	7.76577e-273
SHC1	4.527e-277	0.564746	0.912	0.715	8.18572e-273
INKA2	6.70173e-277	1.06316	0.39	0.087	1.21181e-272
ENTPD5	7.03131e-277	0.873171	0.568	0.203	1.2714e-272
SAMD9	7.38323e-277	1.54104	0.341	0.06	1.33504e-272
CTDSPL	8.955e-277	0.771264	0.801	0.449	1.61924e-272
B3GNT10	8.98887e-277	1.17002	0.427	0.108	1.62537e-272
CDH2	1.39841e-276	0.757321	0.711	0.33	2.52861e-272
NOTCH1	1.79546e-276	0.843275	0.437	0.113	3.24655e-272
ZC3H4	3.35083e-276	0.699365	0.778	0.403	6.05898e-272
F2RL2	3.56895e-276	1.28146	0.389	0.091	6.45337e-272
ID1	5.62076e-276	0.601387	0.938	0.715	1.01635e-271
CHMP4A	1.8312e-275	0.699705	0.799	0.464	3.31117e-271
UEVLD	3.79215e-275	0.716934	0.759	0.38	6.85697e-271
QDPR	3.9092e-275	0.793559	0.705	0.316	7.06861e-271
ZBTB38	5.22073e-275	0.726352	0.839	0.542	9.44012e-271
GAA	7.066e-275	0.567899	0.934	0.801	1.27767e-270
OSMR	9.94141e-275	-1.09531	0.858	0.821	1.79761e-270
GEN1	1.26415e-274	1.14812	0.421	0.106	2.28583e-270
ACTN4	2.05611e-274	0.544551	0.908	0.754	3.71785e-270
PPP1R16A	2.31196e-274	0.646532	0.599	0.22	4.18048e-270
ADCY5	2.43949e-274	1.69809	0.359	0.076	4.41109e-270
SLC20A1	3.93048e-274	0.702306	0.772	0.405	7.10709e-270
POLR3K	4.05955e-274	0.826123	0.592	0.218	7.34048e-270
HS6ST1	8.67842e-274	0.754153	0.558	0.191	1.56923e-269
TAF6L	9.31904e-274	1.47909	0.354	0.067	1.68507e-269
NOX1	1.02278e-273	0.541543	0.679	0.281	1.84939e-269
CRELD2	1.11853e-273	0.529002	0.754	0.35	2.02253e-269
PLEC	1.62216e-273	0.496833	0.897	0.698	2.93319e-269
SLC25A16	1.93166e-273	0.808593	0.666	0.278	3.49282e-269
HNRNPM	2.91337e-273	0.655944	0.693	0.295	5.26796e-269
PARP9	3.17672e-273	0.740432	0.547	0.181	5.74415e-269
NUDT22	3.73657e-273	0.772031	0.756	0.368	6.75647e-269
FAM171B	3.80054e-273	0.710582	0.56	0.192	6.87213e-269
TRIM6	4.73005e-273	0.747553	0.601	0.222	8.55287e-269
ACYP2	6.20638e-273	0.650677	0.727	0.344	1.12224e-268
FUCA1	6.55137e-273	0.765274	0.826	0.508	1.18462e-268
DYNLL1	8.34366e-273	0.476458	0.569	0.199	1.5087e-268
PANK1	1.26748e-272	1.88205	0.312	0.046	2.29186e-268
NUDT5	1.29472e-272	0.716982	0.82	0.499	2.34111e-268
BORCS8	1.4898e-272	1.03084	0.37	0.077	2.69385e-268
NCS1	2.43981e-272	0.895417	0.541	0.183	4.41166e-268
RABEP1	2.72855e-272	0.755963	0.726	0.344	4.93377e-268
NPTXR	3.71599e-272	1.58475	0.338	0.06	6.71926e-268
DHRSX	5.28846e-272	0.803949	0.792	0.451	9.56259e-268
HIGD1A	7.30142e-272	0.852013	0.658	0.275	1.32024e-267
ATF4	1.34467e-271	-1.27379	0.778	0.766	2.43144e-267
C1orf131	1.56728e-271	0.812363	0.589	0.214	2.83395e-267
PRPF31	1.65704e-271	0.670604	0.826	0.525	2.99626e-267
TMEM144	2.66591e-271	0.842203	0.753	0.388	4.82049e-267
CDK6	2.67852e-271	0.890229	0.482	0.143	4.8433e-267
MYO5A	3.17539e-271	0.815512	0.518	0.167	5.74175e-267
RRP9	3.77807e-271	0.963789	0.493	0.15	6.83151e-267
EPHB2	4.31719e-271	1.57391	0.317	0.05	7.80635e-267
HSPA4	5.36839e-271	0.675393	0.801	0.448	9.70711e-267
SEC13	8.13828e-271	-0.904921	0.873	0.838	1.47156e-266
TMEM177	9.27225e-271	0.905151	0.462	0.131	1.67661e-266
FBXO44	1.03484e-270	0.588939	0.596	0.217	1.8712e-266
LAPTM4B	1.39667e-270	0.498987	0.935	0.82	2.52546e-266
NAT10	1.41957e-270	0.8111	0.6	0.22	2.56687e-266
DDB2	2.20795e-270	0.649066	0.826	0.486	3.99242e-266
THRA	3.83686e-270	0.687344	0.845	0.547	6.9378e-266
BUD23	4.52514e-270	0.65607	0.851	0.584	8.18235e-266
SGSH	5.02124e-270	0.665365	0.579	0.209	9.0794e-266
PLCXD1	6.22366e-270	-1.54264	0.825	0.791	1.12536e-265
TRIM26	6.43905e-270	0.856473	0.57	0.202	1.16431e-265
NFS1	1.20635e-269	0.707377	0.673	0.29	2.18133e-265
JKAMP	1.40783e-269	0.813649	0.722	0.337	2.54564e-265
RALGAPA2	1.92578e-269	0.777051	0.601	0.228	3.4822e-265
L3MBTL2	2.71128e-269	0.831485	0.556	0.192	4.90254e-265
TRAK2	3.94933e-269	0.729904	0.539	0.179	7.14118e-265
SLC6A9	6.25113e-269	1.5855	0.359	0.074	1.13033e-264
ADGRE1	8.24993e-269	1.02183	0.448	0.127	1.49175e-264
SNAPC5	9.72298e-269	0.71072	0.795	0.446	1.75811e-264
PPP1R12C	9.92844e-269	0.439056	0.582	0.21	1.79526e-264
AKT1	1.07868e-268	0.664054	0.85	0.556	1.95046e-264
PDK1	1.15982e-268	-1.8918	0.546	0.641	2.09718e-264
C5orf51	1.41717e-268	0.682732	0.639	0.255	2.56252e-264
TSEN54	1.48092e-268	0.821802	0.507	0.158	2.6778e-264
MAP4K4	1.54389e-268	0.672117	0.825	0.515	2.79166e-264
MAN1A2	1.70656e-268	0.714364	0.725	0.333	3.08581e-264
CHEK2	2.12933e-268	0.782985	0.576	0.205	3.85025e-264
SRR	2.19471e-268	0.861035	0.483	0.145	3.96847e-264
PTRH1	2.56652e-268	0.899162	0.437	0.117	4.64079e-264
FAM13B	2.89594e-268	0.596885	0.631	0.247	5.23645e-264
ZNF581	3.1465e-268	-1.80034	0.614	0.66	5.68949e-264
HECW1	3.29664e-268	1.4295	0.365	0.077	5.96098e-264
CD164	4.74414e-268	-0.849915	0.862	0.834	8.57835e-264
DAGLA	6.49482e-268	1.4817	0.36	0.074	1.17439e-263
THYN1	8.03141e-268	0.897252	0.588	0.217	1.45224e-263
POLE4	1.36665e-267	0.754126	0.619	0.239	2.47117e-263
AGFG1	1.36944e-267	-0.92354	0.859	0.835	2.47621e-263
GPX4	1.45325e-267	-0.750941	0.896	0.866	2.62777e-263
GLB1	1.87661e-267	0.66655	0.881	0.649	3.39329e-263
ATP6V1D	2.09273e-267	0.645595	0.813	0.495	3.78408e-263
ATF7IP	2.92923e-267	0.700091	0.676	0.285	5.29663e-263
COPZ2	3.82175e-267	0.854691	0.593	0.221	6.91048e-263
ZDHHC6	7.51456e-267	0.740749	0.656	0.267	1.35878e-262
HACD4	7.59973e-267	1.87954	0.301	0.043	1.37418e-262
KIFC3	1.1105e-266	0.659637	0.813	0.459	2.00801e-262
TUSC2	1.60944e-266	0.717981	0.731	0.35	2.91019e-262
MFSD5	1.9598e-266	0.678509	0.773	0.402	3.54371e-262
GALNT12	2.19306e-266	0.90247	0.52	0.17	3.96549e-262
SCAMP4	3.00901e-266	0.76361	0.785	0.426	5.44089e-262
TTC39A	3.94786e-266	0.929206	0.52	0.173	7.13853e-262
AAMDC	5.39253e-266	0.818194	0.711	0.329	9.75076e-262
CCDC24	5.97679e-266	1.1156	0.395	0.093	1.08072e-261
SYNM	6.87844e-266	0.990549	0.42	0.109	1.24376e-261
RUVBL2	1.04888e-265	0.719163	0.71	0.332	1.89659e-261
ATP6V0E1	1.44426e-265	0.456228	0.932	0.833	2.61151e-261
FST	2.06283e-265	0.861998	0.511	0.172	3.73001e-261
SERPINH1	4.03789e-265	0.731792	0.796	0.44	7.30131e-261
FAM120AOS	1.04288e-264	0.66402	0.766	0.401	1.88573e-260
EIF4G2	1.0796e-264	0.690947	0.838	0.568	1.95214e-260
PCDHAC1	1.85517e-264	1.63555	0.336	0.062	3.35453e-260
ACOX1	4.02101e-264	0.695683	0.818	0.486	7.27079e-260
TMEM9B	6.42966e-264	0.638912	0.876	0.652	1.16261e-259
RRM2B	7.71627e-264	0.676721	0.755	0.384	1.39526e-259
NFIA	1.29573e-263	0.752363	0.721	0.343	2.34293e-259
IFT57	1.41629e-263	0.714498	0.803	0.446	2.56094e-259
EPHX2	3.51316e-263	0.818389	0.581	0.219	6.3525e-259
F13B	9.86104e-263	1.40268	0.365	0.08	1.78307e-258
CLUAP1	1.06819e-262	0.706228	0.56	0.195	1.9315e-258
SMIM30	1.94921e-262	0.735637	0.748	0.374	3.52457e-258
CMC1	2.58107e-262	0.752318	0.69	0.303	4.6671e-258
INPP4A	4.4431e-262	0.742395	0.594	0.225	8.03401e-258
UCHL3	5.53894e-262	0.66961	0.585	0.213	1.00155e-257
PSMB3	6.10169e-262	0.809309	0.7	0.315	1.10331e-257
SLC12A7	6.29656e-262	0.690327	0.812	0.479	1.13854e-257
ATP6V1A	2.29155e-261	0.551631	0.876	0.681	4.14358e-257
FUNDC1	2.35852e-261	0.74054	0.744	0.366	4.26468e-257
GDF11	3.08962e-261	1.02841	0.435	0.121	5.58665e-257
GTF2H1	3.6392e-261	0.696374	0.739	0.357	6.5804e-257
DDX49	4.90536e-261	0.830589	0.533	0.18	8.86988e-257
CMTR1	8.39673e-261	0.814777	0.517	0.168	1.5183e-256
HOMER2	1.45411e-260	1.28876	0.33	0.06	2.62932e-256
VPS25	1.51244e-260	0.614883	0.854	0.582	2.7348e-256
STOML2	1.53557e-260	0.596238	0.881	0.664	2.77662e-256
DOCK9	1.61743e-260	0.769804	0.558	0.201	2.92464e-256
ZC3H7B	1.87935e-260	0.68195	0.713	0.325	3.39825e-256
M6PR	2.18671e-260	0.574626	0.896	0.72	3.954e-256
EHD3	2.73578e-260	0.733372	0.531	0.177	4.94684e-256
JMJD6	3.67736e-260	-1.94584	0.631	0.662	6.64941e-256
TSPYL1	4.61396e-260	0.589441	0.777	0.42	8.34297e-256
DFFA	4.64752e-260	0.682609	0.708	0.321	8.40365e-256
GSK3A	4.95461e-260	0.565823	0.884	0.661	8.95892e-256
IER5L	5.62346e-260	-1.07617	0.909	0.869	1.01683e-255
BLVRB	7.16547e-260	0.480771	0.948	0.858	1.29566e-255
PEX26	1.25868e-259	0.807167	0.546	0.19	2.27595e-255
TMEM138	4.02474e-259	0.719188	0.7	0.315	7.27753e-255
FPGS	4.33717e-259	0.720801	0.716	0.329	7.84246e-255
MED25	5.05749e-259	0.646404	0.741	0.363	9.14496e-255
PDE12	5.22233e-259	0.718816	0.603	0.228	9.44302e-255
DNAJC18	5.39825e-259	1.34264	0.319	0.054	9.76111e-255
LSM4	5.94048e-259	0.678284	0.831	0.518	1.07416e-254
POLR2K	7.76904e-259	0.654988	0.83	0.525	1.4048e-254
DHRS7B	9.30602e-259	0.701623	0.543	0.185	1.68272e-254
SSR3	1.19205e-258	-0.954606	0.85	0.812	2.15547e-254
CLDN12	1.68971e-258	-1.35336	0.761	0.749	3.05533e-254
REV3L	1.76632e-258	0.80776	0.506	0.161	3.19386e-254
KIF3B	2.56926e-258	0.745665	0.741	0.361	4.64574e-254
CYB5R1	2.64005e-258	0.702935	0.767	0.407	4.77373e-254
DHODH	6.12395e-258	1.50821	0.327	0.059	1.10733e-253
NME7	6.19872e-258	0.740902	0.59	0.222	1.12085e-253
EXOC6	6.27109e-258	0.698011	0.763	0.387	1.13394e-253
QTRT1	7.80792e-258	0.784405	0.504	0.162	1.41183e-253
CFAP298	9.20633e-258	0.684033	0.745	0.372	1.66469e-253
HMGB3	1.49834e-257	0.505843	0.653	0.272	2.70929e-253
ENOX2	1.82992e-257	1.013	0.407	0.103	3.30887e-253
ABCD3	2.18045e-257	0.674526	0.802	0.452	3.9427e-253
ADRM1	2.57442e-257	0.610499	0.878	0.631	4.65507e-253
MEIS2	2.83541e-257	0.769779	0.496	0.161	5.12698e-253
PYCR3	4.33327e-257	0.878943	0.437	0.121	7.83542e-253
MKKS	5.75125e-257	0.698431	0.685	0.305	1.03994e-252
VTI1B	5.90019e-257	0.653206	0.844	0.561	1.06687e-252
PHF23	6.35066e-257	0.707392	0.736	0.355	1.14833e-252
ARID5B	9.13903e-257	0.618541	0.634	0.253	1.65252e-252
TNFSF13	1.08752e-256	1.36353	0.377	0.09	1.96646e-252
MCM3	1.67381e-256	0.960813	0.425	0.114	3.02658e-252
TARBP2	1.9238e-256	0.827102	0.536	0.184	3.47861e-252
THNSL1	2.00615e-256	1.13092	0.388	0.094	3.62753e-252
SYTL2	2.01724e-256	0.691213	0.609	0.239	3.64757e-252
SLIRP	2.56364e-256	0.709008	0.826	0.514	4.63557e-252
CCDC90B	3.26937e-256	0.719127	0.783	0.453	5.91167e-252
CYB5D1	3.5208e-256	0.829833	0.38	0.088	6.36631e-252
PCYT2	4.86396e-256	0.780702	0.554	0.199	8.79502e-252
EID1	5.40724e-256	0.506698	0.91	0.756	9.77736e-252
SIGMAR1	5.9899e-256	0.7223	0.783	0.427	1.08309e-251
WBP1L	6.09791e-256	0.682958	0.741	0.366	1.10262e-251
VPS39	7.49868e-256	0.727529	0.736	0.358	1.35591e-251
SYNC	7.52109e-256	1.55005	0.329	0.062	1.35996e-251
C1orf122	1.04715e-255	0.643865	0.791	0.439	1.89345e-251
MDFIC	2.28682e-255	0.707006	0.621	0.245	4.13502e-251
ARRB1	4.6808e-255	0.688276	0.802	0.448	8.46381e-251
OSTM1	6.09104e-255	0.728914	0.79	0.435	1.10138e-250
IFT80	7.08676e-255	0.766815	0.629	0.252	1.28143e-250
ACLY	9.02544e-255	0.645735	0.844	0.541	1.63198e-250
AKAP1	9.40562e-255	0.694855	0.849	0.557	1.70072e-250
GRAMD1B	1.04364e-254	0.560171	0.834	0.501	1.8871e-250
VPS33A	1.40059e-254	0.837538	0.56	0.202	2.53255e-250
ETS2	1.41542e-254	0.726613	0.742	0.381	2.55937e-250
PSKH1	2.79902e-254	0.656629	0.727	0.346	5.06119e-250
STARD7	3.3625e-254	0.750388	0.751	0.391	6.08007e-250
DCAF6	3.69164e-254	0.634485	0.791	0.429	6.67522e-250
SLC39A3	3.81471e-254	0.755134	0.613	0.243	6.89777e-250
MARVELD2	5.79677e-254	0.690684	0.628	0.251	1.04817e-249
TULP4	5.84074e-254	0.733253	0.593	0.225	1.05612e-249
FAM118B	6.37832e-254	0.652654	0.567	0.206	1.15333e-249
WFS1	1.06224e-253	1.05977	0.415	0.111	1.92074e-249
LZTR1	1.36191e-253	0.902708	0.458	0.135	2.46261e-249
ARHGEF10L	1.86328e-253	0.566625	0.54	0.186	3.36919e-249
COQ7	2.01241e-253	0.707444	0.598	0.226	3.63885e-249
NEK6	2.21783e-253	-1.52695	0.741	0.734	4.01028e-249
ZFAND1	3.58422e-253	-1.49144	0.681	0.691	6.48099e-249
RABAC1	4.04181e-253	-0.587164	0.948	0.926	7.30839e-249
BID	1.10508e-252	0.70196	0.635	0.26	1.99821e-248
COMMD5	1.34616e-252	0.668744	0.749	0.38	2.43412e-248
CYHR1	1.40319e-252	0.657992	0.744	0.367	2.53725e-248
NDRG2	1.69484e-252	1.22774	0.377	0.092	3.06461e-248
GNAI1	2.30923e-252	0.629326	0.888	0.68	4.17555e-248
TMA7	2.52843e-252	0.657968	0.852	0.604	4.5719e-248
SPHK2	6.59251e-252	1.07959	0.415	0.111	1.19206e-247
MYADM	6.75158e-252	-0.887643	0.867	0.846	1.22082e-247
NAGPA	8.40106e-252	1.07045	0.394	0.098	1.51908e-247
HEXIM1	9.82571e-252	0.510269	0.861	0.597	1.77668e-247
SELENOW	1.65116e-251	0.50929	0.934	0.827	2.98563e-247
CLPTM1L	2.45531e-251	0.607617	0.873	0.626	4.4397e-247
KLF6	5.10068e-251	-1.69121	0.706	0.724	9.22304e-247
CPSF3	6.45321e-251	0.680486	0.747	0.367	1.16687e-246
RWDD2B	6.57798e-251	0.743813	0.573	0.213	1.18943e-246
HTATIP2	6.87581e-251	0.596336	0.887	0.661	1.24328e-246
SCARA5	6.89778e-251	1.07463	0.429	0.129	1.24726e-246
CLBA1	9.30657e-251	1.19834	0.362	0.082	1.68281e-246
NUBPL	1.08835e-250	0.891939	0.465	0.142	1.96796e-246
IFT88	1.86636e-250	0.796862	0.44	0.125	3.37476e-246
RAB3B	2.06324e-250	1.17008	0.422	0.121	3.73075e-246
CNPY4	2.30172e-250	0.934564	0.423	0.117	4.16196e-246
RPP40	2.46951e-250	1.30187	0.355	0.078	4.46537e-246
FSTL4	3.51641e-250	1.34329	0.385	0.101	6.35837e-246
C16orf58	7.30311e-250	-1.00108	0.821	0.775	1.32055e-245
DNAJC13	8.69347e-250	0.61016	0.616	0.248	1.57195e-245
SEMA4F	1.37212e-249	0.964487	0.518	0.176	2.48108e-245
NFU1	1.66012e-249	0.617588	0.853	0.587	3.00182e-245
SLC6A6	2.27452e-249	-2.01376	0.716	0.721	4.11278e-245
GBE1	2.68033e-249	-0.798928	0.91	0.895	4.84657e-245
PGM5	2.83348e-249	1.66551	0.341	0.074	5.1235e-245
SSNA1	5.47402e-249	0.642706	0.688	0.306	9.89812e-245
TSPAN9	5.57706e-249	0.81293	0.514	0.174	1.00844e-244
BABAM1	6.82098e-249	0.825274	0.68	0.303	1.23337e-244
DDX58	7.37787e-249	0.581556	0.442	0.126	1.33407e-244
PDHB	8.39896e-249	0.618547	0.859	0.572	1.5187e-244
SWSAP1	8.71845e-249	1.79044	0.32	0.06	1.57647e-244
C3orf33	8.77408e-249	0.68686	0.62	0.247	1.58653e-244
IFI16	9.15918e-249	0.869551	0.399	0.103	1.65616e-244
CHCHD3	1.02575e-248	0.674264	0.796	0.457	1.85476e-244
ACOT8	1.5149e-248	0.822967	0.533	0.185	2.73924e-244
ACADM	1.77141e-248	0.681141	0.71	0.332	3.20307e-244
MBD3	2.565e-248	0.773296	0.598	0.23	4.63803e-244
LRIG1	2.60164e-248	1.11307	0.436	0.128	4.70428e-244
INTS9	2.83679e-248	0.744504	0.455	0.136	5.12949e-244
AKIP1	2.8815e-248	0.731	0.725	0.355	5.21033e-244
B9D2	4.27485e-248	0.702635	0.593	0.227	7.72978e-244
ZNF580	4.79341e-248	0.659504	0.838	0.535	8.66745e-244
RCCD1	6.50506e-248	0.734781	0.508	0.17	1.17625e-243
PWWP3A	7.59669e-248	0.705243	0.449	0.133	1.37363e-243
C1orf56	8.9986e-248	0.719304	0.649	0.27	1.62713e-243
ISCA2	1.09679e-247	0.639482	0.602	0.232	1.98321e-243
FBXW2	1.27733e-247	0.625994	0.858	0.617	2.30967e-243
GLYR1	1.51914e-247	0.63224	0.61	0.244	2.74692e-243
UQCR11	1.59864e-247	0.605142	0.878	0.655	2.89066e-243
HSPA12A	1.791e-247	1.12978	0.386	0.097	3.23849e-243
NAA60	1.79873e-247	0.687644	0.811	0.488	3.25247e-243
XRCC5	1.83921e-247	0.679541	0.762	0.419	3.32565e-243
COQ9	2.18361e-247	0.607102	0.79	0.447	3.94841e-243
NDUFAF1	2.60663e-247	0.777354	0.485	0.155	4.71331e-243
ARAP3	2.87511e-247	1.69372	0.316	0.058	5.19878e-243
FAM111A	4.25247e-247	0.754911	0.519	0.176	7.68932e-243
POR	4.77048e-247	0.684999	0.843	0.549	8.62598e-243
DTX3L	8.31928e-247	0.727228	0.716	0.331	1.50429e-242
RPTOR	1.26731e-246	0.660621	0.654	0.278	2.29155e-242
FMO5	1.62816e-246	0.544363	0.833	0.529	2.94405e-242
DDT	2.42036e-246	0.702666	0.795	0.468	4.37649e-242
CYP20A1	2.75618e-246	0.642359	0.666	0.287	4.98373e-242
AEN	3.84128e-246	0.48672	0.859	0.585	6.94581e-242
KDM3A	4.44128e-246	-1.758	0.762	0.746	8.03073e-242
DNAJC16	5.59307e-246	0.718325	0.498	0.163	1.01134e-241
ADGRV1	6.61787e-246	0.952186	0.396	0.103	1.19664e-241
CCDC137	6.84032e-246	0.670244	0.549	0.196	1.23687e-241
BOLA3	8.31907e-246	0.715032	0.634	0.263	1.50425e-241
TMEM220	9.15928e-246	0.935109	0.479	0.156	1.65618e-241
ANKRD42	1.5028e-245	0.758308	0.581	0.222	2.71736e-241
UTP20	1.95491e-245	0.585657	0.47	0.145	3.53488e-241
TSC22D3	1.9751e-245	-1.93684	0.559	0.63	3.57138e-241
MIPEP	2.9298e-245	1.21049	0.374	0.091	5.29767e-241
UGGT1	4.66597e-245	0.676744	0.838	0.515	8.43701e-241
SMAD3	6.96101e-245	-1.17441	0.86	0.837	1.25869e-240
CNNM1	7.91306e-245	0.631934	0.83	0.532	1.43084e-240
GSTK1	1.04256e-244	0.58061	0.877	0.631	1.88517e-240
C1GALT1C1	1.48792e-244	0.681979	0.775	0.426	2.69045e-240
MYOM3	1.7039e-244	1.50659	0.318	0.061	3.081e-240
SLC25A20	1.73676e-244	0.953502	0.435	0.126	3.14042e-240
SLC20A2	2.60905e-244	0.988557	0.415	0.115	4.71768e-240
IL32	2.77953e-244	-3.21679	0.127	0.333	5.02595e-240
SPOUT1	3.03166e-244	0.746451	0.445	0.132	5.48184e-240
AVEN	3.75778e-244	0.708528	0.619	0.254	6.79481e-240
ZSWIM7	4.39277e-244	0.640088	0.703	0.321	7.943e-240
PGM3	6.21712e-244	-1.7005	0.589	0.638	1.12418e-239
KAT14	6.42711e-244	1.04624	0.384	0.096	1.16215e-239
IFRD2	6.76107e-244	0.731236	0.723	0.348	1.22254e-239
PPA2	1.00177e-243	0.682693	0.733	0.369	1.81141e-239
SVBP	1.07099e-243	0.631727	0.658	0.281	1.93656e-239
MTLN	1.56997e-243	0.676133	0.809	0.488	2.83881e-239
ATE1	1.7198e-243	0.649791	0.818	0.488	3.10974e-239
PPP1R14B	1.99216e-243	0.737197	0.626	0.256	3.60222e-239
WDR72	2.49901e-243	0.616045	0.703	0.329	4.51872e-239
APH1B	2.90557e-243	0.644025	0.722	0.344	5.25386e-239
UTP4	4.12503e-243	0.676563	0.663	0.289	7.45888e-239
RNF128	4.81271e-243	1.63959	0.326	0.069	8.70234e-239
VPS18	5.91346e-243	0.604351	0.471	0.146	1.06927e-238
ZDHHC13	6.83176e-243	0.618925	0.717	0.34	1.23532e-238
EEF1G	8.47983e-243	-0.526965	0.959	0.934	1.53332e-238
TTC1	1.66136e-242	0.640746	0.747	0.382	3.00406e-238
ATP6V1B2	2.03627e-242	0.728022	0.697	0.326	3.68198e-238
NEK8	2.89531e-242	1.18446	0.34	0.072	5.23529e-238
HNF4A	3.30402e-242	0.695205	0.606	0.242	5.97434e-238
GPRC5A	4.32402e-242	-1.33528	0.862	0.824	7.81869e-238
TMEM237	5.46997e-242	0.827243	0.535	0.191	9.89079e-238
RNASE4	1.02875e-241	-0.721795	0.893	0.867	1.86018e-237
REPIN1	1.72597e-241	0.605927	0.734	0.364	3.12089e-237
KIF7	2.4408e-241	1.05269	0.349	0.078	4.41346e-237
VTI1A	2.45404e-241	0.432635	0.497	0.163	4.4374e-237
USP3	3.52666e-241	-1.00906	0.854	0.835	6.3769e-237
WDR12	5.63314e-241	0.695167	0.622	0.258	1.01858e-236
DPH6	7.12599e-241	0.882692	0.444	0.136	1.28852e-236
SSBP1	1.38738e-240	0.601435	0.692	0.316	2.50866e-236
ERI2	1.66945e-240	0.700256	0.499	0.166	3.01869e-236
BRMS1	1.67116e-240	0.647922	0.783	0.435	3.02179e-236
GLA	1.86441e-240	0.431241	0.782	0.439	3.37123e-236
FBH1	1.90241e-240	0.634766	0.735	0.367	3.43994e-236
TRIM32	2.15449e-240	0.677332	0.742	0.377	3.89575e-236
BTG2	2.55321e-240	0.502862	0.707	0.356	4.61671e-236
CCAR1	3.07199e-240	0.765868	0.415	0.114	5.55477e-236
HAGH	5.16668e-240	0.652081	0.807	0.457	9.34238e-236
ATP6AP2	1.99378e-239	0.50663	0.92	0.794	3.60516e-235
SAMM50	2.48615e-239	0.63607	0.652	0.28	4.49546e-235
SLC25A10	2.48659e-239	0.954925	0.414	0.116	4.49624e-235
UBE2F	2.67596e-239	0.689424	0.623	0.259	4.83866e-235
SNX17	2.86322e-239	0.527548	0.902	0.715	5.17728e-235
TBC1D9	3.00691e-239	0.650743	0.697	0.323	5.4371e-235
CRADD	3.22578e-239	0.571291	0.599	0.236	5.83285e-235
CCT2	3.23548e-239	0.654745	0.718	0.346	5.8504e-235
CEP170B	5.43508e-239	0.59109	0.629	0.26	9.82772e-235
TM4SF1	6.33007e-239	-0.710128	0.966	0.956	1.1446e-234
NXT2	6.67093e-239	0.670853	0.557	0.205	1.20624e-234
POLH	7.02348e-239	0.523343	0.64	0.267	1.26999e-234
AGBL5	9.25502e-239	0.684435	0.686	0.319	1.67349e-234
PCYOX1	1.11315e-238	0.628126	0.863	0.62	2.0128e-234
RAB29	1.24154e-238	0.652628	0.587	0.229	2.24496e-234
OXLD1	1.33368e-238	0.624504	0.762	0.401	2.41156e-234
WDR45B	1.88252e-238	-1.12605	0.826	0.796	3.40397e-234
SETD9	1.92543e-238	0.812603	0.352	0.08	3.48156e-234
MYD88	2.46727e-238	0.674885	0.733	0.364	4.46131e-234
LHPP	2.53431e-238	0.764052	0.601	0.24	4.58254e-234
TBC1D13	2.93389e-238	0.631667	0.655	0.284	5.30505e-234
THOC5	3.97167e-238	0.574215	0.581	0.225	7.18158e-234
HMGCR	4.53865e-238	-1.7905	0.671	0.673	8.20678e-234
WDR1	5.97394e-238	1.17604	0.374	0.093	1.08021e-233
RBM33	6.16435e-238	-1.0093	0.859	0.837	1.11464e-233
ABCA7	7.47581e-238	0.625589	0.627	0.258	1.35178e-233
SNX3	8.39612e-238	-0.918765	0.873	0.838	1.51819e-233
SH3BGRL2	9.05934e-238	0.624743	0.7	0.328	1.63811e-233
CD3EAP	1.16335e-237	0.976616	0.358	0.084	2.10358e-233
DNAJB4	1.23518e-237	0.59261	0.703	0.338	2.23345e-233
IFRD1	1.51339e-237	-1.86567	0.667	0.683	2.73652e-233
IFIT3	1.59726e-237	1.09532	0.354	0.081	2.88817e-233
NDUFA12	1.78292e-237	0.71321	0.744	0.365	3.22388e-233
MTCL1	2.37003e-237	0.759315	0.504	0.175	4.28549e-233
B3GALNT2	3.13433e-237	0.552721	0.573	0.219	5.6675e-233
HSD3B7	3.23418e-237	0.67827	0.691	0.319	5.84804e-233
RAB11FIP3	6.73375e-237	0.627356	0.546	0.199	1.2176e-232
UNC13B	7.42284e-237	0.648595	0.831	0.511	1.3422e-232
NOL12	8.3554e-237	0.689892	0.456	0.143	1.51082e-232
TRMT61A	9.45475e-237	0.699155	0.414	0.116	1.70961e-232
NDUFS5	1.01674e-236	0.602817	0.758	0.399	1.83847e-232
ESYT1	1.12981e-236	0.676906	0.775	0.415	2.04293e-232
OLFM2	2.1785e-236	0.915896	0.389	0.103	3.93916e-232
ZNF462	3.00021e-236	0.868608	0.381	0.097	5.42498e-232
ARHGEF11	3.2565e-236	0.766577	0.436	0.13	5.88841e-232
COG2	4.21322e-236	0.5872	0.672	0.296	7.61835e-232
BCL7B	4.58824e-236	0.698277	0.81	0.495	8.29645e-232
AQP11	4.77499e-236	1.34535	0.314	0.061	8.63414e-232
PDLIM2	5.45114e-236	-1.23129	0.755	0.729	9.85675e-232
CD9	5.77021e-236	-0.879456	0.88	0.847	1.04337e-231
HIBCH	6.90158e-236	0.912855	0.442	0.134	1.24794e-231
TNFAIP2	8.20996e-236	0.484491	0.895	0.622	1.48452e-231
COMMD3	1.04275e-235	0.610194	0.696	0.322	1.8855e-231
C1orf115	1.39655e-235	0.699558	0.437	0.13	2.52524e-231
PTDSS1	1.41195e-235	0.659526	0.798	0.453	2.55309e-231
TEAD2	2.24775e-235	0.597303	0.663	0.293	4.06439e-231
PARD3B	2.9898e-235	1.03927	0.378	0.097	5.40616e-231
BNIP2	3.06402e-235	-1.00073	0.798	0.772	5.54036e-231
TRMT1L	3.43253e-235	0.536185	0.686	0.306	6.2067e-231
APPL2	4.14967e-235	0.666978	0.776	0.418	7.50344e-231
PLBD1	7.19975e-235	0.78037	0.588	0.24	1.30186e-230
UBE2L6	7.75859e-235	0.631367	0.696	0.325	1.40291e-230
HGH1	1.89173e-234	0.538631	0.577	0.223	3.42063e-230
ARAF	2.14173e-234	0.589041	0.861	0.617	3.87267e-230
ALG13	2.22978e-234	0.584806	0.821	0.5	4.03189e-230
CYP2U1	2.55683e-234	0.89788	0.346	0.078	4.62325e-230
PLCL2	2.56624e-234	0.549914	0.462	0.143	4.64027e-230
PIEZO2	2.69338e-234	1.33946	0.329	0.07	4.87017e-230
TBC1D16	4.35104e-234	0.633264	0.73	0.356	7.86756e-230
TMEM115	4.81405e-234	0.613102	0.805	0.46	8.70476e-230
ANAPC7	7.60397e-234	0.65646	0.705	0.332	1.37495e-229
ADPRM	8.58246e-234	-2.22766	0.449	0.56	1.55188e-229
SLC35B2	1.1532e-233	0.611244	0.812	0.484	2.08521e-229
PSMB2	1.74972e-233	0.655724	0.802	0.469	3.16385e-229
POP4	2.57403e-233	0.656519	0.786	0.439	4.65437e-229
SNX19	3.36208e-233	0.615908	0.72	0.352	6.07931e-229
AP5M1	3.40466e-233	0.646981	0.719	0.355	6.15631e-229
R3HCC1	4.67149e-233	0.54178	0.607	0.244	8.44698e-229
UBA1	5.91022e-233	0.602606	0.824	0.531	1.06869e-228
PSMG1	6.34925e-233	0.639305	0.695	0.321	1.14807e-228
TMEM14B	8.93084e-233	0.624813	0.57	0.22	1.61487e-228
PRKACB	1.16772e-232	0.678262	0.719	0.344	2.11148e-228
WDR35	1.29402e-232	0.641226	0.545	0.201	2.33985e-228
SUCLA2	1.43406e-232	0.883575	0.401	0.11	2.59307e-228
TBCEL	1.81447e-232	0.559203	0.548	0.199	3.28092e-228
GATD1	1.83575e-232	0.543009	0.656	0.279	3.31941e-228
[truncated: 6,884 more rows]

## Sheet: Table S.4
gene	p_val	avg_log2FC	pct.1	pct.2	p_val_adj
CLDN2	0	4.089	0.892	0.155	0
LCN2	0	4.70205	0.867	0.138	0
SULF2	0	3.86195	0.823	0.104	0
CPLX2	0	3.87425	0.945	0.289	0
FAS	0	2.42616	0.766	0.145	0
PAPPA	0	2.83425	0.873	0.27	0
CYFIP2	0	2.47053	0.769	0.171	0
SPATA18	0	3.02938	0.662	0.068	0
GASK1B	0	2.33963	0.798	0.209	0
ACTA2	0	2.47425	0.683	0.101	0
ANTXR1	0	2.30782	0.809	0.228	0
TNFSF15	0	2.43278	0.831	0.256	0
GBA	0	2.30091	0.8	0.227	0
ENC1	0	2.32887	0.756	0.185	0
EHF	0	2.37228	0.781	0.212	0
BICDL1	0	2.14739	0.739	0.173	0
ADH6	0	2.79806	0.665	0.105	0
IGFBP7	0	3.68942	0.64	0.082	0
MT-CYB	0	2.52688	0.897	0.339	0
ST6GAL1	0	2.55723	0.685	0.129	0
TP53INP1	0	2.14415	0.805	0.249	0
CASTOR2	0	2.18193	0.838	0.283	0
MAP2K6	0	2.40083	0.688	0.134	0
FDXR	0	2.60818	0.871	0.321	0
INSL4	0	1.83277	0.785	0.237	0
SERPINA6	0	2.72569	0.691	0.145	0
SORT1	0	2.08224	0.811	0.268	0
RARRES1	0	1.92104	0.879	0.339	0
APOD	0	2.12472	0.692	0.152	0
AK1	0	1.93301	0.79	0.251	0
MATN2	0	2.47428	0.75	0.212	0
ABCA1	0	2.35573	0.636	0.098	0
CHST3	0	2.58291	0.654	0.116	0
RUVBL1	0	1.85126	0.771	0.234	0
SORD	0	2.02587	0.738	0.201	0
HSD17B10	0	1.93105	0.786	0.25	0
PDGFD	0	1.82537	0.703	0.167	0
CCDC198	0	3.69507	0.576	0.04	0
DKK3	0	1.97327	0.802	0.268	0
POP5	0	1.89243	0.751	0.217	0
UROD	0	1.90095	0.716	0.183	0
TRIM22	0	2.60264	0.607	0.075	0
USB1	0	1.93386	0.779	0.25	0
PBXIP1	0	1.87418	0.739	0.212	0
CYB561A3	0	1.84396	0.728	0.201	0
SLC29A3	0	2.11085	0.684	0.158	0
METRN	0	2.1409	0.83	0.304	0
PNPO	0	2.01071	0.797	0.272	0
CSF1	0	1.82654	0.781	0.257	0
TEX9	0	2.13328	0.638	0.114	0
SPRYD4	0	1.93876	0.687	0.165	0
PCSK1N	0	2.52779	0.903	0.381	0
MCCC2	0	1.77043	0.796	0.275	0
SCD5	0	2.45842	0.603	0.083	0
SELENBP1	0	1.95122	0.842	0.325	0
TIMP4	0	1.7858	0.749	0.234	0
HIST1H3H	0	2.21932	0.64	0.125	0
ADH1C	0	3.75231	0.58	0.065	0
PLAAT4	0	1.91935	0.694	0.18	0
SDSL	0	2.51468	0.615	0.104	0
NCALD	0	2.0586	0.688	0.177	0
VSTM2L	0	2.29922	0.68	0.171	0
TST	0	1.77686	0.776	0.267	0
ALDH1B1	0	2.20697	0.793	0.286	0
MYLK	0	1.79042	0.741	0.234	0
BDNF	0	1.63029	0.751	0.245	0
ZNF219	0	1.93736	0.827	0.321	0
CLN3	0	1.62119	0.747	0.241	0
NUAK2	0	1.93968	0.687	0.183	0
PSPH	0	1.7162	0.731	0.227	0
LACTB2	0	2.03871	0.823	0.319	0
SLC51B	0	1.76756	0.786	0.282	0
COMMD4	0	1.75179	0.673	0.169	0
FGFR4	0	2.55687	0.618	0.116	0
FAM83H	0	1.69593	0.801	0.299	0
TIMM8B	0	1.81916	0.832	0.33	0
PSMB10	0	1.60966	0.772	0.271	0
PHB	0	1.66177	0.773	0.272	0
TMEM19	0	1.59719	0.75	0.25	0
MYO5C	0	1.44677	0.72	0.22	0
PLEKHA6	0	1.58964	0.795	0.296	0
TCN2	0	1.71817	0.794	0.295	0
PROCR	0	1.41614	0.72	0.221	0
SLC12A9	0	1.78187	0.673	0.175	0
PBLD	0	1.56028	0.706	0.208	0
SRPX2	0	2.55582	0.622	0.124	0
AJUBA	0	1.46371	0.698	0.2	0
FIBP	0	1.62263	0.785	0.288	0
GSTA4	0	1.71693	0.803	0.307	0
PDGFC	0	1.46288	0.663	0.167	0
SLC46A3	0	2.22127	0.598	0.102	0
MAN2B2	0	1.58854	0.707	0.212	0
PDK2	0	1.54461	0.718	0.223	0
RNF43	0	1.52888	0.734	0.239	0
RAB37	0	1.65978	0.811	0.317	0
ALG1	0	1.61602	0.677	0.184	0
ARSE	0	1.75486	0.812	0.319	0
OSGIN1	0	1.82699	0.642	0.149	0
TMEM199	0	1.4659	0.761	0.268	0
IFI30	0	2.43097	0.607	0.114	0
CAT	0	1.79187	0.816	0.323	0
TEX261	0	1.68196	0.799	0.307	0
CXXC5	0	1.64864	0.746	0.255	0
FBN2	0	2.85969	0.548	0.058	0
HKDC1	0	2.36112	0.576	0.086	0
GAMT	0	1.6393	0.713	0.223	0
PEPD	0	1.82387	0.845	0.355	0
IQGAP2	0	1.89289	0.657	0.168	0
MFSD1	0	1.80387	0.815	0.326	0
GTF3C6	0	1.71322	0.826	0.337	0
C2orf72	0	1.5097	0.838	0.35	0
SLC4A2	0	1.76527	0.834	0.346	0
PCNA	0	1.68489	0.768	0.28	0
CAMK1	0	1.55662	0.677	0.19	0
SNRNP25	0	1.61785	0.673	0.186	0
PCSK5	0	1.50368	0.715	0.228	0
FZD2	0	1.81781	0.67	0.185	0
LPCAT3	0	1.47448	0.765	0.28	0
KLRG1	0	3.81384	0.514	0.029	0
SIRPA	0	2.28156	0.577	0.092	0
AP5S1	0	1.40296	0.705	0.22	0
SDC3	0	1.38952	0.73	0.246	0
TIGAR	0	1.7738	0.826	0.342	0
SCPEP1	0	1.65738	0.798	0.315	0
PHACTR2	0	1.84189	0.61	0.127	0
VSIR	0	2.27328	0.59	0.107	0
MSRB1	0	1.80451	0.631	0.148	0
CYGB	0	3.26569	0.515	0.032	0
BTBD11	0	1.71302	0.822	0.339	0
HINT2	0	1.54579	0.755	0.273	0
C1orf53	0	1.9988	0.612	0.131	0
SLC40A1	0	1.70769	0.827	0.346	0
CYP4V2	0	2.07115	0.59	0.109	0
CASTOR3	0	1.52463	0.688	0.207	0
COTL1	0	2.21265	0.569	0.088	0
COX20	0	1.32171	0.784	0.304	0
ADI1	0	2.03128	0.877	0.397	0
HMGN3	0	1.69798	0.824	0.344	0
ADRA1D	0	1.78278	0.637	0.157	0
NAXE	0	2.18174	0.888	0.409	0
CDH6	0	2.98895	0.551	0.072	0
CENPS	0	1.6636	0.637	0.158	0
NIT2	0	1.45051	0.752	0.273	0
PSAT1	0	1.3014	0.728	0.249	0
DAB2IP	0	1.49634	0.691	0.212	0
SMPD1	0	1.44809	0.742	0.263	0
CNFN	0	1.4191	0.726	0.247	0
BDH2	0	1.41873	0.676	0.198	0
TSPAN1	0	1.50964	0.726	0.248	0
SHMT1	0	1.34494	0.732	0.254	0
DECR1	0	1.46856	0.772	0.295	0
INHBB	0	1.66491	0.686	0.21	0
CCDC85C	0	1.34888	0.68	0.204	0
TTR	0	3.24687	0.552	0.076	0
ATP6V0E2	0	1.47534	0.714	0.238	0
C1QTNF1	0	1.41754	0.709	0.233	0
DHFR	0	2.17142	0.553	0.078	0
CPM	0	1.33402	0.717	0.242	0
KCTD17	0	1.41469	0.702	0.227	0
PGAP3	0	1.39301	0.768	0.294	0
IFI35	0	1.53982	0.686	0.213	0
GALM	0	1.34686	0.743	0.27	0
ATP6V0D1	0	1.77013	0.848	0.375	0
WDR77	0	1.61594	0.62	0.148	0
SERINC5	0	1.70582	0.83	0.358	0
CLN6	0	1.47531	0.797	0.326	0
TP53I3	0	2.01085	0.867	0.396	0
PTGES2	0	1.27075	0.763	0.293	0
SUMF1	0	1.25802	0.69	0.22	0
HGD	0	1.52877	0.849	0.379	0
SLCO3A1	0	1.69649	0.602	0.133	0
PIGQ	0	1.31129	0.698	0.229	0
CDK5	0	1.63729	0.642	0.174	0
FMC1	0	1.26947	0.733	0.265	0
RBP4	0	2.07869	0.697	0.229	0
ATP6V1H	0	1.43838	0.753	0.287	0
MMP24	0	2.50189	0.525	0.059	0
HMOX1	0	1.00617	0.653	0.187	0
FOXQ1	0	2.72598	0.549	0.084	0
FAM210B	0	1.39647	0.803	0.338	0
COQ2	0	1.5941	0.601	0.136	0
PSME2	0	1.75156	0.578	0.113	0
JMJD8	0	1.38579	0.781	0.317	0
APOO	0	1.50697	0.666	0.202	0
KLHDC7A	0	2.00133	0.575	0.111	0
VTN	0	2.99586	0.959	0.495	0
CPT1A	0	1.4915	0.67	0.207	0
BAAT	0	3.87781	0.502	0.039	0
SYNPO	0	1.6502	0.83	0.367	0
ARSD	0	1.64992	0.625	0.162	0
AP1G2	0	1.12319	0.683	0.221	0
MT-ND5	0	1.72431	0.882	0.42	0
TOR3A	0	1.25141	0.702	0.24	0
DOLK	0	1.28692	0.678	0.217	0
APOBEC3C	0	1.49041	0.787	0.326	0
FRAS1	0	1.46266	0.656	0.196	0
GLIPR1	0	2.60423	0.518	0.058	0
SESN2	0	1.40364	0.61	0.15	0
SLC25A13	0	1.27467	0.691	0.231	0
BTD	0	1.41294	0.761	0.302	0
PKD2	0	1.4405	0.806	0.348	0
AGTRAP	0	1.32892	0.758	0.3	0
ABCA12	0	5.67768	0.466	0.008	0
SLC49A4	0	1.28544	0.786	0.328	0
MORN2	0	1.25059	0.707	0.249	0
MAPKAPK3	0	1.52575	0.624	0.166	0
C4orf48	0	1.21892	0.711	0.253	0
WASHC5	0	1.1782	0.725	0.267	0
CLCN7	0	1.51153	0.836	0.378	0
YIPF1	0	1.39009	0.666	0.209	0
SEMA4G	0	1.37908	0.679	0.222	0
ANK1	0	5.47004	0.468	0.011	0
TYRO3	0	2.32782	0.542	0.085	0
CISD3	0	1.54039	0.836	0.379	0
PCMTD2	0	1.17675	0.695	0.238	0
FOXRED2	0	1.71826	0.585	0.128	0
ABHD15	0	1.40145	0.662	0.206	0
SP9	0	1.68082	0.619	0.163	0
ICK	0	1.39907	0.649	0.194	0
ACVR1B	0	1.20514	0.742	0.287	0
GSS	0	1.35518	0.8	0.346	0
ACY1	0	1.46466	0.627	0.173	0
SLC23A1	0	1.50337	0.644	0.19	0
DCTPP1	0	1.24726	0.762	0.308	0
RSPO3	0	1.78326	0.742	0.289	0
BCO1	0	2.46705	0.524	0.071	0
TLCD1	0	1.51021	0.644	0.191	0
ARHGEF3	0	1.36836	0.714	0.261	0
PSME3	0	1.22404	0.709	0.256	0
AMOTL2	0	1.22473	0.662	0.21	0
RASAL2	0	1.42358	0.647	0.195	0
FLAD1	0	1.27372	0.702	0.25	0
ACP2	0	1.14965	0.706	0.254	0
RRS1	0	1.13884	0.686	0.235	0
PRKAR1B	0	1.48884	0.582	0.131	0
WDR34	0	1.17338	0.727	0.276	0
TCTN1	0	1.50384	0.822	0.371	0
RASL11A	0	2.19536	0.567	0.116	0
WDR81	0	1.69565	0.585	0.134	0
WNT7B	0	1.04998	0.704	0.253	0
SLC27A4	0	1.21235	0.656	0.206	0
ARL15	0	1.36358	0.626	0.176	0
AIFM1	0	1.22016	0.792	0.342	0
CD38	0	1.28665	0.702	0.252	0
GMDS	0	1.34174	0.696	0.246	0
AIFM2	0	1.08366	0.705	0.256	0
TNS2	0	1.2671	0.727	0.278	0
SLC9A3R1	0	1.43269	0.841	0.392	0
CCDC34	0	1.01979	0.686	0.238	0
GPATCH4	0	1.24607	0.628	0.18	0
UQCC2	0	1.21552	0.77	0.322	0
AGFG2	0	1.17089	0.763	0.315	0
PTPN6	0	1.39205	0.627	0.179	0
GLP2R	0	2.82927	0.508	0.06	0
GPS1	0	1.28589	0.772	0.324	0
SLC2A4RG	0	1.19796	0.773	0.325	0
ASF1A	0	1.24918	0.657	0.21	0
POLR3H	0	1.21287	0.671	0.224	0
ZMPSTE24	0	1.16811	0.777	0.33	0
RGL1	0	2.42697	0.51	0.063	0
ABHD4	0	1.35042	0.736	0.289	0
RAB15	0	1.52113	0.859	0.412	0
ZNF428	0	1.26428	0.79	0.343	0
NR1H4	0	1.74046	0.575	0.128	0
PCSK6	0	1.58494	0.839	0.392	0
NFIX	0	1.46632	0.579	0.132	0
UCHL1	0	1.89898	0.928	0.482	0
CES2	0	1.4052	0.655	0.209	0
MED11	0	1.16323	0.777	0.331	0
MYCBP	0	1.58698	0.587	0.141	0
SLC38A6	0	1.91558	0.565	0.119	0
FECH	0	1.12771	0.691	0.245	0
PKIG	0	1.46812	0.598	0.152	0
PI4KA	0	1.00438	0.712	0.266	0
BSCL2	0	1.64455	0.862	0.417	0
UROS	0	1.417	0.826	0.381	0
SESN1	0	1.02049	0.673	0.229	0
ASL	0	1.24158	0.733	0.289	0
BABAM2	0	1.34325	0.811	0.368	0
ALAD	0	1.09086	0.681	0.238	0
HABP2	0	2.24719	0.538	0.095	0
CCND3	0	1.8163	0.888	0.445	0
IDE	0	1.19099	0.732	0.289	0
MTCH2	0	1.18665	0.741	0.298	0
ARSA	0	1.21312	0.769	0.326	0
CAVIN2	0	1.28359	0.722	0.279	0
S1PR3	0	2.23597	0.545	0.103	0
WARS	0	1.12269	0.679	0.237	0
NUDT9	0	1.20329	0.739	0.297	0
SYNJ2BP	0	1.25209	0.638	0.196	0
DCAF11	0	1.21128	0.709	0.267	0
SLC47A1	0	1.78134	0.57	0.128	0
SLC5A6	0	1.1611	0.679	0.238	0
NXPE3	0	1.181	0.738	0.297	0
MAST4	0	1.22508	0.772	0.331	0
FUZ	0	1.30539	0.642	0.201	0
COPS9	0	1.22245	0.7	0.259	0
WDR73	0	1.07554	0.694	0.253	0
EBNA1BP2	0	1.19393	0.807	0.367	0
CADM4	0	1.1635	0.645	0.205	0
IGF2R	0	1.1581	0.756	0.316	0
ST5	0	2.41102	0.496	0.056	0
ITPA	0	1.20583	0.747	0.307	0
TRAF3IP1	0	1.05081	0.704	0.264	0
TM4SF18	0	1.53743	0.833	0.393	0
TCTEX1D2	0	1.16218	0.701	0.261	0
ROGDI	0	1.63716	0.565	0.125	0
NAGLU	0	1.26861	0.71	0.27	0
PBX1	0	1.04013	0.762	0.323	0
ECHDC1	0	1.11413	0.746	0.307	0
ERLIN2	0	1.25618	0.739	0.3	0
BICC1	0	1.2084	0.722	0.283	0
ABCC2	0	1.63032	0.898	0.459	0
ARSB	0	1.11836	0.711	0.272	0
GALNT10	0	1.16245	0.835	0.396	0
H2AFY2	0	1.79663	0.547	0.109	0
ABRACL	0	1.1594	0.729	0.291	0
PRICKLE2	0	1.51307	0.584	0.146	0
C1QTNF6	0	1.64486	0.572	0.134	0
TM7SF2	0	1.32711	0.789	0.352	0
RNFT2	0	1.62176	0.537	0.1	0
POLR1A	0	1.12487	0.726	0.289	0
PHLDA3	0	1.37554	0.831	0.394	0
MSRB2	0	1.3576	0.821	0.384	0
CHST15	0	1.36741	0.608	0.171	0
MICU2	0	0.982277	0.705	0.268	0
CTSO	0	2.08567	0.526	0.09	0
PCDHA12	0	2.09536	0.528	0.092	0
MANSC1	0	1.00589	0.78	0.344	0
SHISA4	0	1.48817	0.583	0.147	0
FAIM	0	1.29281	0.607	0.171	0
PPM1H	0	1.32628	0.594	0.158	0
FAH	0	1.16735	0.705	0.269	0
TSPAN17	0	1.08458	0.682	0.247	0
RIDA	0	1.38819	0.643	0.208	0
ATP13A1	0	1.0337	0.715	0.28	0
PIGM	0	1.08393	0.669	0.235	0
PLXNB1	0	1.82533	0.53	0.096	0
FHOD1	0	1.08695	0.671	0.237	0
LTBP1	0	1.09593	0.756	0.322	0
SGPL1	0	1.03882	0.75	0.316	0
ANAPC15	0	1.136	0.759	0.325	0
TTC8	0	1.10852	0.717	0.283	0
WWC1	0	1.10792	0.696	0.262	0
SESN3	0	1.70845	0.58	0.146	0
LMO4	0	1.2935	0.786	0.353	0
DNAJC30	0	1.83114	0.524	0.091	0
SLC38A7	0	1.76435	0.542	0.109	0
ADAT1	0	1.10872	0.68	0.247	0
GDAP1	0	2.46056	0.487	0.054	0
DSC3	0	2.69707	0.493	0.06	0
KIF9	0	1.2859	0.6	0.167	0
TCTA	0	1.14338	0.645	0.213	0
DTD2	0	1.0975	0.663	0.231	0
ZDHHC1	0	1.1555	0.682	0.25	0
POLR2F	0	1.15271	0.682	0.25	0
TMEM37	0	0.992158	0.757	0.325	0
NDST1	0	1.1288	0.746	0.314	0
BTBD6	0	1.1003	0.613	0.181	0
PGP	0	0.90747	0.768	0.336	0
GLMP	0	1.47066	0.58	0.148	0
GNPDA1	0	1.5213	0.59	0.158	0
ZNRF3	0	1.30641	0.591	0.159	0
CAMK1D	0	1.21157	0.643	0.212	0
USP5	0	1.09519	0.776	0.345	0
MDH1	0	1.20848	0.738	0.307	0
HERC2	0	1.12796	0.773	0.342	0
CUEDC1	0	1.02659	0.761	0.33	0
AP1B1	0	1.07686	0.69	0.259	0
GSTA1	0	2.02638	0.669	0.239	0
BIN1	0	1.1467	0.753	0.323	0
PLAU	0	1.36076	0.62	0.19	0
MCRIP1	0	0.971238	0.628	0.198	0
PDCL3	0	1.01103	0.698	0.268	0
INAVA	0	1.07062	0.779	0.35	0
NMI	0	1.11722	0.65	0.221	0
TMEM160	0	1.0045	0.646	0.217	0
ALDH4A1	0	3.13851	0.475	0.046	0
RFX5	0	1.0668	0.631	0.202	0
PNPLA4	0	1.31198	0.615	0.186	0
MT-ND6	0	1.48662	0.879	0.45	0
SEPHS1	0	1.30632	0.594	0.165	0
IGFBP1	0	0.422711	0.56	0.132	0
TOR1A	0	1.0716	0.776	0.348	0
C1orf116	0	2.52562	0.507	0.079	0
AIMP2	0	1.08963	0.757	0.329	0
CARMIL1	0	1.05884	0.649	0.222	0
MFSD3	0	1.17794	0.636	0.209	0
CAP2	0	1.71929	0.55	0.124	0
SLC7A7	0	1.23172	0.687	0.261	0
KDM4A	0	1.15663	0.617	0.191	0
NRP2	0	0.903711	0.73	0.304	0
AMACR	0	1.06017	0.692	0.266	0
CCDC102A	0	1.41333	0.569	0.143	0
HMBS	0	1.22741	0.641	0.216	0
NUPR1	0	2.00651	0.518	0.093	0
CYB561	0	0.990082	0.647	0.222	0
TOMM34	0	0.966284	0.677	0.252	0
ZNF512B	0	0.84464	0.68	0.255	0
NTPCR	0	1.42569	0.833	0.408	0
SLC44A2	0	1.35874	0.585	0.16	0
NELFCD	0	0.8643	0.703	0.278	0
CSF2RA	0	1.43528	0.573	0.148	0
TRIP6	0	1.00696	0.652	0.228	0
ZDHHC12	0	1.00914	0.647	0.223	0
UCP2	0	2.23331	0.913	0.489	0
MSRB3	0	1.06419	0.653	0.229	0
FTSJ3	0	0.957688	0.676	0.252	0
COL4A6	0	1.15001	0.662	0.238	0
MT-ND4L	0	1.83849	0.901	0.477	0
SCAP	0	0.99881	0.722	0.298	0
TSTA3	0	1.01623	0.744	0.32	0
GALNS	0	1.0353	0.758	0.334	0
SLC39A11	0	1.0548	0.725	0.301	0
ALDH16A1	0	1.2937	0.605	0.181	0
CYB5D2	0	1.19846	0.816	0.392	0
GNAI2	0	1.13531	0.634	0.211	0
MT-ND3	0	2.19801	0.929	0.506	0
SLC25A44	0	1.01665	0.758	0.335	0
SRGN	0	1.57325	0.862	0.439	0
ANTKMT	0	1.01799	0.708	0.285	0
GNG11	0	1.21086	0.827	0.404	0
GET3	0	1.26902	0.818	0.395	0
PAFAH2	0	1.66657	0.54	0.118	0
PIGF	0	1.12792	0.783	0.361	0
BORCS7	0	1.05972	0.773	0.351	0
NUDT15	0	1.09157	0.626	0.204	0
EIPR1	0	0.970106	0.722	0.3	0
IL1R1	0	1.00396	0.763	0.341	0
DPP3	0	2.24171	0.495	0.073	0
NTRK3	0	2.90549	0.493	0.071	0
RAB4B	0	0.971994	0.709	0.287	0
PCDHA4	0	1.3995	0.579	0.157	0
ABHD16A	0	1.23312	0.593	0.171	0
CFI	0	3.46887	0.46	0.039	0
KIAA1671	0	0.961407	0.683	0.262	0
IRS1	0	1.00319	0.728	0.307	0
H2AFY	0	0.881791	0.735	0.314	0
APBB1	0	1.47313	0.518	0.098	0
RBBP9	0	1.02939	0.659	0.239	0
LAP3	0	1.07465	0.611	0.191	0
NDUFB2	0	1.31258	0.838	0.418	0
ATP5MF	0	1.34079	0.825	0.405	0
PFKM	0	1.12123	0.789	0.37	0
TPPP3	0	1.74018	0.902	0.483	0
APOH	0	1.30418	0.839	0.42	0
GATM	0	1.47176	0.572	0.153	0
NIPAL3	0	1.14529	0.769	0.351	0
MYORG	0	1.38655	0.561	0.143	0
MTHFD1	0	1.13841	0.795	0.377	0
NUDT14	0	0.884299	0.666	0.248	0
ATP8B2	0	1.04092	0.761	0.343	0
PIK3R1	0	0.939679	0.709	0.291	0
CD82	0	0.875594	0.751	0.333	0
NCLN	0	0.936623	0.751	0.333	0
CEACAM1	0	0.897116	0.722	0.304	0
ASB9	0	1.10366	0.621	0.203	0
TFDP2	0	0.987701	0.686	0.269	0
NOP16	0	1.11886	0.807	0.39	0
GPR137	0	1.0021	0.632	0.215	0
TTPAL	0	1.18004	0.554	0.137	0
MT-ND1	0	1.92544	0.899	0.482	0
PHYH	0	1.06342	0.753	0.336	0
ATG2A	0	1.0379	0.613	0.196	0
SPSB2	0	0.9199	0.739	0.322	0
NEK9	0	0.91714	0.756	0.339	0
TMEM94	0	0.969338	0.703	0.286	0
SLC38A9	0	1.2167	0.576	0.159	0
PPIL1	0	0.968072	0.692	0.275	0
BRMS1L	0	1.24104	0.568	0.151	0
SUSD1	0	0.924861	0.651	0.235	0
TEAD1	0	0.934218	0.761	0.345	0
RTN4RL2	0	1.29141	0.678	0.262	0
CYBC1	0	0.931235	0.783	0.367	0
UFD1	0	1.0078	0.678	0.262	0
NUDT16	0	1.08771	0.617	0.201	0
GTF2H5	0	1.00355	0.728	0.312	0
DMAP1	0	1.24985	0.581	0.165	0
DHRS1	0	1.12872	0.587	0.171	0
NADK	0	0.965914	0.651	0.236	0
ZNF362	0	0.96025	0.641	0.226	0
ACSL5	0	3.17856	0.445	0.03	0
PDE3A	0	1.2271	0.781	0.366	0
GSDMD	0	0.952661	0.706	0.291	0
WDR11	0	0.890811	0.713	0.298	0
ATF6B	0	0.793698	0.685	0.271	0
MOSPD3	0	0.914499	0.66	0.246	0
KCNK5	0	0.947532	0.697	0.283	0
FBXO9	0	0.833463	0.729	0.315	0
RASSF10	0	1.39041	0.616	0.202	0
GSTZ1	0	1.14247	0.615	0.201	0
SPECC1	0	0.910667	0.71	0.296	0
SNF8	0	1.52994	0.871	0.457	0
LRP3	0	1.03459	0.738	0.324	0
AGA	0	0.961582	0.693	0.279	0
STRBP	0	0.856873	0.693	0.279	0
DNAJC11	0	0.909964	0.661	0.248	0
VARS	0	0.967356	0.773	0.36	0
HHEX	0	1.1097	0.788	0.375	0
CCND1	0	1.19285	0.81	0.397	0
ANKFY1	0	1.05445	0.802	0.389	0
TGFB2	0	0.957375	0.716	0.303	0
PARVA	0	1.33072	0.856	0.443	0
HSPA4L	0	0.792217	0.632	0.22	0
GALNT1	0	2.08773	0.899	0.487	0
JDP2	0	1.10045	0.585	0.173	0
BPNT1	0	1.05915	0.742	0.331	0
PCCB	0	0.969432	0.744	0.333	0
FAM229B	0	1.3146	0.572	0.161	0
HIST2H2BE	0	0.631525	0.64	0.23	0
ATF5	0	0.920525	0.635	0.225	0
CARD6	0	0.982101	0.596	0.186	0
DGKA	0	1.50187	0.583	0.173	0
CXCL16	0	0.964874	0.752	0.342	0
TM7SF3	0	2.0554	0.907	0.498	0
VAC14	0	1.08226	0.652	0.243	0
ADCY3	0	1.17957	0.61	0.201	0
PIP5K1C	0	1.1394	0.599	0.19	0
ADSL	0	0.907711	0.726	0.317	0
MT-ND2	0	1.64046	0.877	0.468	0
DYRK1B	0	1.21376	0.815	0.406	0
C9orf16	0	2.03117	0.896	0.488	0
ALG8	0	1.18272	0.817	0.409	0
BLOC1S1	0	1.20901	0.834	0.426	0
PIN1	0	0.858001	0.697	0.289	0
EVA1C	0	1.45988	0.575	0.167	0
UBXN8	0	1.34196	0.549	0.142	0
SPA17	0	1.77415	0.494	0.087	0
AREL1	0	1.00015	0.617	0.21	0
LLGL2	0	0.831922	0.794	0.387	0
SSBP3	0	1.10587	0.611	0.205	0
TP63	0	1.43074	0.534	0.128	0
EHMT2	0	0.990531	0.621	0.215	0
ORAI2	0	1.05544	0.633	0.227	0
RCBTB1	0	1.42709	0.54	0.134	0
NDUFB3	0	1.18345	0.812	0.407	0
PHTF1	0	1.24603	0.562	0.157	0
TKFC	0	1.03413	0.811	0.406	0
SLC48A1	0	0.986898	0.789	0.384	0
ZDHHC16	0	0.928496	0.743	0.338	0
BBS1	0	1.00524	0.573	0.168	0
DUSP23	0	0.969791	0.784	0.38	0
DNAJB12	0	0.893238	0.776	0.372	0
VASN	0	1.18089	0.541	0.137	0
LBH	0	0.885637	0.695	0.291	0
HPS1	0	1.04959	0.607	0.203	0
CDC42EP3	0	1.04005	0.808	0.405	0
ACAA1	0	1.02337	0.79	0.387	0
BRCC3	0	1.06196	0.559	0.156	0
CPPED1	0	1.22748	0.812	0.41	0
CAPN5	0	0.996996	0.758	0.356	0
ZNF326	0	0.84629	0.589	0.187	0
BPHL	0	1.07258	0.596	0.194	0
PPM1D	0	0.938548	0.598	0.196	0
BOP1	0	1.18507	0.566	0.164	0
CCN2	0	1.42404	0.756	0.355	0
IFT22	0	0.891296	0.773	0.372	0
CRYM	0	1.57255	0.532	0.131	0
PLCD3	0	1.6165	0.889	0.488	0
PSMD2	0	0.921543	0.757	0.357	0
DENND11	0	0.992253	0.794	0.394	0
IDNK	0	1.26729	0.536	0.136	0
TOLLIP	0	0.885997	0.753	0.353	0
SEC11C	0	1.06116	0.828	0.428	0
NAA10	0	0.91469	0.779	0.38	0
PECR	0	0.947723	0.732	0.333	0
MSH3	0	1.12736	0.582	0.183	0
CIAPIN1	0	1.094	0.577	0.178	0
NACC1	0	1.13031	0.836	0.437	0
AGL	0	1.16172	0.556	0.158	0
NICN1	0	1.50169	0.513	0.115	0
PRR15	0	1.24169	0.553	0.155	0
APEH	0	1.04546	0.814	0.416	0
RAD50	0	1.01236	0.816	0.418	0
JCAD	0	1.88238	0.482	0.084	0
PFAS	0	1.03868	0.558	0.161	0
IQCE	0	0.90956	0.583	0.186	0
ARRB2	0	1.46973	0.865	0.468	0
CBR1	0	1.27352	0.834	0.437	0
PXMP2	0	1.12987	0.565	0.168	0
SIAE	0	1.11589	0.811	0.415	0
KCNAB2	0	1.84925	0.486	0.09	0
TNS4	0	1.31464	0.618	0.222	0
COL17A1	0	3.20241	0.451	0.056	0
IVD	0	1.58464	0.5	0.105	0
NT5E	0	0.882648	0.823	0.428	0
PTPRU	0	1.12656	0.809	0.415	0
COQ8A	0	1.30105	0.547	0.153	0
TMEM17	0	1.23079	0.556	0.162	0
PYROXD2	0	1.7309	0.502	0.108	0
MEGF8	0	0.820471	0.792	0.398	0
RNF170	0	1.11832	0.584	0.19	0
KIRREL1	0	1.29442	0.513	0.12	0
LANCL2	0	1.38933	0.519	0.126	0
STEAP1	0	1.31442	0.868	0.475	0
SAE1	0	0.934532	0.787	0.394	0
COL4A5	0	0.831152	0.804	0.412	0
VAV3	0	1.28782	0.546	0.154	0
PSEN2	0	1.20752	0.543	0.151	0
ANXA13	0	1.64661	0.911	0.519	0
KRT4	0	1.93856	0.479	0.087	0
COMMD7	0	0.948992	0.796	0.404	0
ORAI3	0	1.06178	0.575	0.183	0
UBL5	0	1.05346	0.804	0.413	0
KCNS3	0	2.93566	0.435	0.044	0
TPPP	0	1.59983	0.513	0.122	0
PIK3R2	0	1.1778	0.821	0.43	0
MXD4	0	1.04084	0.81	0.42	0
C7orf50	0	0.831269	0.8	0.41	0
NDUFS6	0	0.940782	0.781	0.391	0
HRAS	0	0.910544	0.74	0.35	0
CCDC159	0	1.02234	0.538	0.148	0
NRG1	0	1.52057	0.856	0.466	0
RAD51C	0	0.93717	0.564	0.174	0
CRYAB	0	1.17283	0.505	0.116	0
APBA2	0	1.58859	0.496	0.107	0
ARMC6	0	1.0538	0.559	0.17	0
ELP6	0	1.08211	0.563	0.174	0
CNP	0	1.25002	0.854	0.465	0
RNASEH2C	0	0.932359	0.562	0.174	0
ADH5	0	1.0432	0.786	0.398	0
CYTH3	0	1.25139	0.515	0.127	0
TMEM250	0	1.03299	0.793	0.405	0
TSPAN6	0	1.65911	0.868	0.48	0
PKDCC	0	0.993776	0.816	0.428	0
RHPN1	0	1.04999	0.563	0.175	0
CYP4F11	0	1.16875	0.669	0.282	0
SLC22A18	0	0.908461	0.791	0.404	0
ZMAT3	0	1.10927	0.854	0.467	0
THBD	0	1.54117	0.57	0.183	0
MORC4	0	1.04582	0.775	0.389	0
TIMM10	0	1.07186	0.832	0.446	0
YWHAB	0	1.19621	0.834	0.448	0
NDUFA11	0	1.04748	0.812	0.427	0
CROT	0	1.18583	0.534	0.149	0
MSRA	0	1.09696	0.551	0.166	0
RAB26	0	1.24738	0.514	0.129	0
GPR108	0	0.995578	0.789	0.404	0
GNPTG	0	0.996541	0.798	0.414	0
ST6GALNAC4	0	1.1184	0.542	0.158	0
PSMD1	0	0.968041	0.82	0.436	0
FKBP3	0	0.981248	0.826	0.442	0
ATPAF1	0	1.03167	0.812	0.429	0
SLC22A23	0	0.985166	0.811	0.428	0
TMEM126B	0	0.876417	0.798	0.415	0
WASHC3	0	0.933365	0.795	0.412	0
RMDN2	0	2.03067	0.461	0.078	0
ABCB8	0	0.905113	0.534	0.151	0
RNF167	0	0.980555	0.794	0.412	0
EXOC7	0	0.864261	0.81	0.428	0
ATOH8	0	1.36759	0.529	0.147	0
SLC15A2	0	1.94674	0.455	0.073	0
MVB12B	0	0.992996	0.523	0.141	0
DOK4	0	0.979147	0.853	0.471	0
ATOX1	0	1.18989	0.835	0.453	0
RBM23	0	1.00831	0.803	0.422	0
TYMS	0	0.902463	0.789	0.408	0
PINK1	0	0.861537	0.776	0.395	0
IDH1	0	1.76252	0.906	0.525	0
UST	0	1.84424	0.445	0.064	0
UBE2D4	0	1.26082	0.501	0.12	0
ADAMTS7	0	3.78359	0.405	0.024	0
NDRG4	0	1.64202	0.46	0.079	0
CD70	0	1.09934	0.785	0.404	0
CCN1	0	1.28098	0.712	0.331	0
DHX9	0	1.16971	0.845	0.464	0
GJB1	0	3.2209	0.417	0.037	0
BAG2	0	0.894267	0.814	0.434	0
MAP7	0	1.1	0.831	0.451	0
DBNL	0	0.87585	0.805	0.426	0
VPS35L	0	0.83821	0.798	0.419	0
MPDU1	0	0.909982	0.798	0.419	0
TSPAN7	0	2.00423	0.562	0.183	0
AP2M1	0	1.03294	0.813	0.434	0
PRKDC	0	1.21469	0.847	0.468	0
DPP7	0	1.3505	0.872	0.494	0
C17orf97	0	2.13799	0.446	0.068	0
ATP5MC1	0	0.970364	0.822	0.444	0
TCTN3	0	1.0216	0.801	0.424	0
LDB1	0	0.867772	0.788	0.411	0
VTCN1	0	1.87009	0.51	0.133	0
SLC9A2	0	1.55171	0.499	0.122	0
GSDME	0	1.14926	0.515	0.138	0
EFCAB10	0	5.64916	0.383	0.006	0
GIPC1	0	1.34543	0.874	0.497	0
SLC7A11	0	0.849115	0.821	0.444	0
CBX6	0	1.06367	0.83	0.453	0
ICMT	0	0.852737	0.804	0.428	0
NDUFAF8	0	2.12511	0.92	0.544	0
ALPK2	0	1.51117	0.479	0.103	0
TP53I11	0	1.01005	0.821	0.445	0
LYNX1	0	2.65865	0.422	0.047	0
STIM1	0	1.20157	0.854	0.479	0
KATNB1	0	1.79792	0.457	0.082	0
CYB5A	0	1.19696	0.85	0.475	0
SELENON	0	0.909627	0.818	0.443	0
ATP6V1C1	0	1.03653	0.822	0.447	0
NDUFB6	0	0.95282	0.812	0.438	0
PIK3R3	0	2.6159	0.416	0.042	0
SLC7A5	0	1.33858	0.899	0.525	0
ERBB2	0	0.953703	0.83	0.456	0
STAT1	0	0.803487	0.805	0.432	0
STIMATE	0	1.02401	0.514	0.141	0
PDE7B	0	1.48437	0.484	0.111	0
AP1S1	0	0.9914	0.776	0.403	0
ALDH3A1	0	2.20276	0.984	0.611	0
PTPRS	0	1.00278	0.846	0.473	0
CALM1	0	1.10329	0.828	0.455	0
TMEM14A	0	1.51708	0.892	0.52	0
SPAG1	0	1.22434	0.508	0.136	0
TBC1D2	0	1.20687	0.517	0.145	0
MEGF9	0	1.44811	0.886	0.514	0
SALL2	0	2.05855	0.442	0.07	0
C4BPA	0	1.53466	0.501	0.13	0
NECTIN1	0	1.22194	0.506	0.135	0
HES1	0	1.71716	0.836	0.465	0
ACOT13	0	0.928537	0.813	0.442	0
KEAP1	0	0.967097	0.823	0.452	0
SMPDL3B	0	2.1688	0.432	0.062	0
TCN1	0	2.0329	0.527	0.157	0
SLPI	0	1.28821	0.868	0.499	0
CHCHD1	0	0.950476	0.816	0.447	0
BST1	0	2.42727	0.424	0.056	0
ATPSCKMT	0	1.22253	0.488	0.12	0
SFRP4	0	2.67077	0.396	0.029	0
LDLRAD3	0	1.63172	0.464	0.097	0
NDUFC2	0	1.4195	0.86	0.493	0
FXYD2	0	1.45054	0.753	0.386	0
PSENEN	0	1.38953	0.867	0.5	0
MTHFS	0	0.875201	0.813	0.446	0
NSF	0	1.09419	0.833	0.466	0
SLC25A45	0	1.19648	0.483	0.117	0
CASKIN2	0	1.49488	0.455	0.089	0
XPR1	0	0.88489	0.795	0.43	0
IPO13	0	1.31329	0.483	0.118	0
MAP4K2	0	2.08377	0.431	0.066	0
MID1	0	0.99916	0.856	0.491	0
NDUFB1	0	1.25112	0.861	0.497	0
SPATA20	0	1.04922	0.87	0.506	0
UCK2	0	0.903337	0.815	0.451	0
POLR2G	0	0.996034	0.825	0.461	0
SFT2D2	0	0.97788	0.811	0.448	0
ALDH3B1	0	1.59972	0.925	0.562	0
SLC30A1	0	0.966214	0.83	0.467	0
NRCAM	0	1.00985	0.824	0.461	0
MAP3K12	0	0.916112	0.821	0.459	0
SURF2	0	1.33872	0.483	0.122	0
LRTOMT	0	1.53707	0.471	0.11	0
AAGAB	0	0.93695	0.839	0.478	0
TMEM98	0	1.33925	0.501	0.14	0
BECN1	0	1.02842	0.835	0.474	0
NDUFA13	0	0.935457	0.826	0.465	0
NRIP1	0	0.983838	0.828	0.467	0
SLC45A4	0	1.43886	0.46	0.1	0
LY6D	0	4.26412	0.377	0.017	0
CORO1B	0	1.13604	0.855	0.495	0
AP2S1	0	0.983804	0.836	0.476	0
FURIN	0	0.845858	0.821	0.461	0
ASRGL1	0	1.62057	0.48	0.121	0
SLC16A7	0	1.81716	0.425	0.066	0
EDEM2	0	0.948451	0.824	0.465	0
MFAP3L	0	1.52188	0.45	0.092	0
PRDX3	0	1.19	0.854	0.496	0
MVP	0	0.893811	0.821	0.463	0
METTL7B	0	1.82434	0.449	0.092	0
IRAK1	0	1.33392	0.875	0.518	0
SEC16B	0	1.99884	0.428	0.072	0
SURF1	0	0.891874	0.835	0.479	0
B9D1	0	0.964134	0.865	0.509	0
TRIAP1	0	0.974333	0.816	0.46	0
PDZK1IP1	0	2.19687	0.407	0.052	0
AMBP	0	1.81022	0.436	0.082	0
STAT6	0	0.821851	0.828	0.474	0
PITPNA	0	0.82987	0.825	0.471	0
ABCB6	0	0.841195	0.826	0.473	0
TIMMDC1	0	0.852692	0.835	0.482	0
RNF144B	0	1.09526	0.452	0.099	0
LRRC20	0	1.86158	0.421	0.068	0
HHAT	0	2.10453	0.407	0.055	0
PPP1CA	0	0.973959	0.85	0.498	0
RGCC	0	1.35338	0.451	0.099	0
ATP5IF1	0	0.891784	0.814	0.462	0
MT-ATP6	0	2.15507	0.954	0.603	0
F8	0	2.47217	0.399	0.049	0
PLA1A	0	1.93611	0.41	0.06	0
F5	0	2.58114	0.468	0.119	0
PRXL2B	0	1.4716	0.442	0.093	0
MAPKAP1	0	0.890507	0.822	0.474	0
EFR3B	0	1.58136	0.44	0.093	0
CCDC51	0	1.43972	0.446	0.099	0
ARHGAP18	0	1.23086	0.878	0.531	0
PDK4	0	1.34631	0.71	0.363	0
LAMP1	0	1.41531	0.893	0.546	0
GYG2	0	1.60891	0.44	0.093	0
CTSS	0	0.930012	0.819	0.473	0
RNPEP	0	0.85501	0.826	0.48	0
SLC2A12	0	1.86059	0.414	0.07	0
VANGL2	0	2.12085	0.397	0.054	0
NAP1L2	0	2.14878	0.399	0.056	0
TAPBPL	0	1.83253	0.415	0.072	0
CETN2	0	0.791521	0.85	0.507	0
ALDH2	0	1.23288	0.907	0.565	0
C3	0	1.24111	0.927	0.585	0
CCDC69	0	2.56227	0.385	0.043	0
SCLY	0	1.59826	0.418	0.076	0
CC2D2A	0	1.5175	0.424	0.082	0
EPDR1	0	1.26453	0.877	0.535	0
NAPEPLD	0	1.3889	0.431	0.089	0
RINL	0	1.39762	0.441	0.099	0
KIAA1324	0	3.74145	0.356	0.015	0
LANCL1	0	0.939577	0.819	0.479	0
KIF1C	0	1.13814	0.867	0.527	0
ASTN2	0	2.09105	0.382	0.044	0
SLC22A18AS	0	1.99125	0.408	0.07	0
SCAMP5	0	2.40735	0.381	0.044	0
PLD5	0	1.7716	0.414	0.077	0
PHKB	0	1.01242	0.851	0.514	0
FAM171A1	0	1.69029	0.397	0.061	0
SEPHS2	0	0.929014	0.833	0.497	0
MAN2B1	0	0.933256	0.834	0.498	0
CUEDC2	0	0.911764	0.84	0.505	0
ECHS1	0	1.33843	0.895	0.56	0
FLOT2	0	0.839851	0.84	0.505	0
NDUFAF3	0	0.824391	0.847	0.513	0
TIMM13	0	0.802472	0.845	0.511	0
NME1	0	1.6274	0.909	0.577	0
PTPRG	0	1.96291	0.388	0.056	0
TLR3	0	1.67232	0.392	0.06	0
TEX264	0	0.836312	0.825	0.494	0
TMBIM4	0	1.03483	0.856	0.525	0
C1QBP	0	1.0625	0.878	0.547	0
ZFP36L2	0	1.11263	0.892	0.562	0
DLD	0	0.934888	0.847	0.517	0
CEP41	0	1.53327	0.41	0.08	0
STUB1	0	0.861627	0.851	0.521	0
COL18A1	0	1.12043	0.871	0.541	0
SH3BGRL	0	1.33097	0.88	0.55	0
CHID1	0	0.866611	0.859	0.531	0
ERICH5	0	2.24484	0.378	0.051	0
AKR1A1	0	1.04735	0.853	0.526	0
GPAA1	0	1.26653	0.88	0.553	0
GSTA2	0	2.84014	0.362	0.036	0
GABRB3	0	0.821881	0.883	0.557	0
COA3	0	1.25547	0.885	0.559	0
ABCC4	0	1.24591	0.89	0.565	0
MCOLN1	0	1.59674	0.398	0.073	0
MT-CO3	0	2.07293	0.959	0.634	0
SLC4A8	0	1.94692	0.393	0.069	0
C1R	0	1.24457	0.908	0.585	0
SIPA1L3	0	0.937587	0.854	0.531	0
PON3	0	1.3015	0.902	0.58	0
TALDO1	0	1.60631	0.915	0.593	0
MIEN1	0	1.39603	0.897	0.577	0
TLR1	0	1.62218	0.39	0.07	0
TUSC3	0	0.98203	0.87	0.55	0
ST8SIA4	0	1.08098	0.917	0.598	0
LAMTOR2	0	0.997535	0.867	0.548	0
HSPE1	0	1.0436	0.876	0.557	0
PLPP2	0	1.12775	0.878	0.559	0
ANXA9	0	1.98941	0.378	0.06	0
RBKS	0	1.66907	0.384	0.066	0
TRIML2	0	1.58944	0.373	0.055	0
C1S	0	1.11001	0.882	0.565	0
MICALL1	0	1.91414	0.365	0.048	0
GLUD1	0	0.863712	0.843	0.526	0
VAMP8	0	1.11255	0.883	0.567	0
WDR61	0	0.794081	0.845	0.529	0
SLC23A2	0	0.925714	0.874	0.558	0
MT-ND4	0	1.78011	0.945	0.63	0
RAB5IF	0	1.39016	0.886	0.572	0
TTYH3	0	1.13313	0.87	0.556	0
HCFC1R1	0	0.830583	0.841	0.527	0
SUOX	0	1.63603	0.368	0.055	0
WBP1	0	0.904352	0.852	0.539	0
GCLM	0	0.959165	0.888	0.577	0
UQCRQ	0	1.38306	0.89	0.579	0
XPC	0	0.852587	0.844	0.533	0
LXN	0	0.980647	0.902	0.592	0
OCIAD2	0	1.0596	0.871	0.562	0
LY6E	0	1.28428	0.903	0.595	0
COASY	0	0.764431	0.847	0.539	0
LGR6	0	2.8282	0.343	0.036	0
BLOC1S2	0	0.795641	0.833	0.527	0
EI24	0	0.833928	0.839	0.533	0
TNS3	0	1.25212	0.877	0.572	0
UNC93B1	0	0.837986	0.876	0.571	0
G6PD	0	1.69047	0.979	0.674	0
MT-CO2	0	1.61776	0.941	0.636	0
ARPC1B	0	0.838083	0.867	0.563	0
TCEAL4	0	0.80501	0.843	0.539	0
G6PC3	0	1.12579	0.886	0.585	0
NDUFS8	0	0.857519	0.859	0.559	0
FUCA2	0	1.0899	0.885	0.588	0
SDC1	0	0.915817	0.885	0.591	0
HSD17B6	0	4.77901	0.308	0.014	0
TMEM64	0	0.998178	0.877	0.584	0
MARCKSL1	0	0.952032	0.903	0.611	0
PLPP1	0	1.16869	0.883	0.591	0
RHBDD2	0	0.948939	0.88	0.588	0
MSI2	0	0.878879	0.863	0.571	0
ADAM15	0	1.22035	0.905	0.614	0
SPR	0	1.29543	0.904	0.613	0
ACY3	0	3.3123	0.312	0.021	0
MICOS10	0	1.03344	0.889	0.599	0
GLUL	0	1.13894	0.923	0.635	0
CTTN	0	0.851195	0.873	0.586	0
CD99L2	0	1.03897	0.894	0.607	0
MPC2	0	0.83869	0.858	0.573	0
PRSS23	0	1.65911	0.929	0.644	0
GSTO1	0	0.839501	0.862	0.578	0
APRT	0	1.01255	0.882	0.598	0
CTSZ	0	0.805027	0.867	0.583	0
AGPAT1	0	0.778546	0.866	0.583	0
PSMC5	0	1.03808	0.887	0.605	0
CTSA	0	1.54749	0.929	0.647	0
DKK1	0	1.56456	0.96	0.678	0
BCL2L1	0	1.83692	0.939	0.657	0
S100A13	0	0.784888	0.866	0.585	0
TAF9B	0	3.21068	0.303	0.022	0
EPB41L1	0	1.13754	0.896	0.616	0
SLC3A2	0	1.07532	0.889	0.612	0
PSMC4	0	0.852331	0.876	0.599	0
GALNT7	0	0.855217	0.871	0.595	0
CAPN1	0	0.97133	0.888	0.612	0
TAX1BP3	0	1.27713	0.922	0.649	0
SPP1	0	0.989802	0.93	0.658	0
FBXO22	0	0.857231	0.866	0.594	0
ACADVL	0	0.990023	0.917	0.645	0
GOT2	0	0.825542	0.875	0.604	0
BAX	0	2.09747	0.956	0.686	0
NHP2	0	1.02578	0.893	0.624	0
ALDH3A2	0	1.6209	0.964	0.697	0
NDUFA3	0	0.734042	0.871	0.604	0
SLC35F6	0	0.781312	0.888	0.622	0
DNAJA1	0	1.08605	0.89	0.625	0
C5	0	0.877464	0.924	0.66	0
PSMA4	0	0.900991	0.89	0.627	0
DUSP3	0	0.893661	0.878	0.615	0
PYGB	0	0.679776	0.905	0.642	0
COPS6	0	0.750035	0.868	0.607	0
HACD3	0	0.781077	0.885	0.626	0
NDUFA8	0	0.792124	0.869	0.613	0
ETFB	0	0.937548	0.907	0.651	0
TGFBR2	0	2.10631	0.969	0.715	0
TPD52L1	0	1.65	0.934	0.68	0
SLC25A11	0	0.758931	0.88	0.626	0
POLR2L	0	1.86523	0.96	0.707	0
ISCU	0	1.17042	0.901	0.649	0
CTSD	0	1.55867	0.931	0.681	0
ATRN	0	0.887814	0.884	0.634	0
HIF1A	0	0.882672	0.902	0.655	0
CALR	0	0.873279	0.899	0.652	0
MMP24OS	0	1.12988	0.903	0.656	0
COA4	0	0.807622	0.885	0.639	0
ABHD2	0	0.804707	0.885	0.639	0
SNX1	0	1.04009	0.905	0.66	0
GTF2A2	0	0.883096	0.893	0.65	0
SRXN1	0	1.29598	0.932	0.69	0
GRHPR	0	0.695423	0.885	0.643	0
TUFM	0	1.16469	0.916	0.674	0
FAT1	0	0.895499	0.892	0.651	0
PLBD2	0	0.765715	0.889	0.649	0
TMEM179B	0	0.82855	0.887	0.649	0
CDKN1A	0	1.43302	0.959	0.722	0
LAMTOR4	0	1.03161	0.902	0.667	0
AKR1B10	0	1.63859	0.988	0.76	0
NAPA	0	0.696197	0.886	0.658	0
POLDIP2	0	0.817432	0.899	0.672	0
MALL	0	0.983234	0.928	0.702	0
ATP1A1	0	0.775142	0.885	0.659	0
LAMTOR1	0	1.12425	0.918	0.695	0
HNRNPA2B1	0	0.86792	0.909	0.686	0
TM9SF1	0	0.698476	0.888	0.665	0
UQCR10	0	0.68602	0.887	0.665	0
ABCC1	0	1.25045	0.935	0.714	0
KIAA0100	0	0.80308	0.899	0.679	0
LTBP3	0	0.81747	0.906	0.688	0
EMC10	0	1.07384	0.92	0.702	0
NDUFB10	0	0.822678	0.901	0.683	0
SOD1	0	0.810508	0.894	0.676	0
ASAH1	0	0.782399	0.894	0.68	0
LRP10	0	0.720826	0.897	0.684	0
GSR	0	1.28717	0.934	0.722	0
BEX3	0	0.921252	0.928	0.716	0
SLC12A2	0	1.28089	0.958	0.747	0
NDUFB9	0	0.752973	0.892	0.681	0
APMAP	0	0.708113	0.889	0.678	0
NDUFA2	0	1.1329	0.931	0.722	0
SUMF2	0	0.773766	0.896	0.69	0
GNS	0	0.690283	0.897	0.691	0
TBCB	0	0.749427	0.915	0.709	0
CHP1	0	0.88131	0.907	0.702	0
ITFG1	0	0.700467	0.896	0.691	0
COX6C	0	0.726993	0.892	0.69	0
ROMO1	0	0.933218	0.909	0.707	0
ITM2C	0	0.766961	0.922	0.723	0
MDM2	0	1.22497	0.926	0.728	0
TSPAN4	0	0.898055	0.922	0.726	0
GSTP1	0	1.37485	0.963	0.768	0
WWTR1	0	0.980594	0.92	0.727	0
ABCC3	0	0.788557	0.945	0.752	0
H3F3A	0	0.951408	0.928	0.736	0
ME1	0	0.786664	0.915	0.723	0
HEXA	0	0.774516	0.906	0.714	0
ATP5PD	0	0.629458	0.892	0.701	0
GDF15	0	1.03323	0.976	0.785	0
NINJ1	0	1.04946	0.932	0.742	0
CYBA	0	1.20789	0.945	0.759	0
CD24	0	0.446032	0.965	0.782	0
LASP1	0	0.800624	0.914	0.732	0
PEBP1	0	0.809357	0.91	0.729	0
CHD3	0	0.836347	0.917	0.739	0
TSKU	0	0.659575	0.947	0.769	0
GCNT3	0	0.755392	0.938	0.76	0
TAF10	0	0.63561	0.915	0.738	0
EPHX1	0	2.39047	0.987	0.81	0
HSPA8	0	0.929374	0.938	0.765	0
TXNDC17	0	1.20374	0.948	0.776	0
CFH	0	0.840073	0.942	0.771	0
MLEC	0	0.845959	0.925	0.755	0
PLXNB2	0	1.08922	0.944	0.778	0
CHMP2A	0	0.689292	0.913	0.748	0
CREG1	0	0.824475	0.915	0.752	0
PCBD1	0	0.67188	0.916	0.756	0
CYB5B	0	1.16273	0.957	0.798	0
PTMS	0	0.650014	0.934	0.776	0
GRN	0	0.894152	0.945	0.788	0
CHMP3	0	0.653901	0.913	0.758	0
ERGIC3	0	0.914209	0.931	0.777	0
HSP90AA1	0	0.870618	0.925	0.773	0
TMCO1	0	0.608875	0.914	0.763	0
TMEM106B	0	0.971317	0.936	0.786	0
PRDX1	0	1.4166	0.977	0.833	0
AKR1B1	0	1.24207	0.966	0.823	0
GPX2	0	1.72208	0.987	0.844	0
TMEM147	0	0.738325	0.936	0.794	0
NQO1	0	1.5218	0.991	0.856	0
MGST1	0	1.16292	0.969	0.839	0
CERS2	0	0.689182	0.922	0.793	0
CALM2	0	0.609082	0.928	0.801	0
PSME1	0	0.575278	0.931	0.807	0
BCAP31	0	0.858642	0.936	0.812	0
PON2	0	1.07948	0.975	0.853	0
CST3	0	0.762301	0.968	0.846	0
UBB	0	0.614288	0.933	0.812	0
JUP	0	1.14113	0.959	0.839	0
PTGR1	0	1.08636	0.957	0.839	0
CFL1	0	0.754301	0.946	0.828	0
ANXA4	0	1.68388	0.986	0.87	0
CLPTM1	0	0.694651	0.93	0.816	0
NDUFA4	0	0.756177	0.939	0.826	0
CNTN1	0	0.898777	0.977	0.866	0
AKR1C2	0	0.922606	0.981	0.872	0
CAPN2	0	0.681381	0.95	0.842	0
CRIP1	0	0.937754	0.976	0.873	0
LITAF	0	0.799245	0.966	0.867	0
RAB10	0	0.810809	0.951	0.858	0
TXNRD1	0	0.50389	0.977	0.885	0
CD44	0	0.652962	0.973	0.887	0
AKR1C3	0	1.37136	0.995	0.913	0
PGD	0	0.481504	0.979	0.898	0
DSTN	0	0.974676	0.973	0.892	0
STT3B	0	0.688315	0.96	0.882	0
PHPT1	0	0.566522	0.958	0.882	0
KRT8	0	1.53507	0.989	0.913	0
TIMP1	0	0.647089	0.976	0.904	0
ACTB	0	1.12316	0.988	0.918	0
S100A11	0	0.686373	0.971	0.902	0
PFN1	0	0.743585	0.975	0.908	0
C19orf33	0	0.580751	0.969	0.902	0
CRTAP	0	0.511648	0.974	0.92	0
CAST	0	0.924051	0.981	0.929	0
ALDH1A1	0	1.6131	0.998	0.947	0
SQSTM1	0	0.534638	0.973	0.925	0
PKM	0	0.442656	0.985	0.955	0
S100A4	0	0.925879	0.997	0.969	0
FTL	0	1.13161	0.999	0.983	0
UNC119	0	0.910162	0.657	0.246	0
COMMD1	0	0.819564	0.751	0.347	0
SLC35B1	0	0.693876	0.875	0.593	0
MARVELD1	0	0.879073	0.662	0.252	0
NBEA	0	0.956641	0.652	0.247	0
MOCS2	0	0.844843	0.825	0.478	0
ABHD14A	0	1.52488	0.416	0.085	0
NNT	0	0.857236	0.734	0.324	0
EML1	0	1.22226	0.554	0.173	0
CCS	0	0.896463	0.649	0.24	0
NIPAL2	0	1.52394	0.428	0.092	0
ADGRA3	0	1.16995	0.494	0.131	0
ATIC	0	0.739788	0.867	0.593	0
ACADSB	0	0.974112	0.631	0.225	0
TGFA	0	1.39838	0.406	0.079	0
TMEM185B	0	0.829338	0.796	0.436	0
WDR45	0	0.883625	0.675	0.266	0
DMAC2L	0	0.90741	0.678	0.266	0
ITIH2	0	1.40231	0.459	0.117	0
STK38	0	0.839867	0.778	0.392	0
ZMIZ2	0	0.81686	0.695	0.284	0
MTOR	0	0.929233	0.601	0.204	0
AGPAT3	0	0.856417	0.716	0.308	0
CDC123	0	0.740299	0.86	0.571	0
SARM1	0	2.01705	0.342	0.046	0
PDCD4	0	0.771817	0.87	0.604	0
CAPZA2	0	0.704509	0.861	0.595	0
CDIPT	0	0.631428	0.905	0.713	0
FCSK	0	1.34932	0.416	0.087	0
ABCF2	0	0.880519	0.599	0.204	0
UNC119B	0	0.840735	0.821	0.477	0
MAST3	0	1.33582	0.463	0.115	0
CLU	0	0.661943	0.971	0.819	0
TECPR2	0	1.13599	0.496	0.133	0
CELSR2	0	1.37906	0.435	0.098	0
HEATR3	0	0.978509	0.558	0.173	0
PPT2	0	1.27561	0.483	0.129	0
PTGR2	0	0.974416	0.645	0.244	0
TTC30A	0	1.23615	0.458	0.11	0
BCHE	0	1.71425	0.377	0.069	0
HSPBP1	0	0.957517	0.74	0.341	0
LLGL1	0	0.909687	0.602	0.202	0
GNL3L	0	0.803602	0.704	0.3	0
HSD17B4	0	0.841375	0.803	0.438	0
ISOC2	0	0.863772	0.749	0.361	0
POMGNT1	0	0.807824	0.825	0.466	0
LMAN2	0	0.564241	0.932	0.82	0
HDDC2	0	0.741894	0.865	0.584	0
TMEM8A	0	0.859058	0.735	0.332	0
SLC22A5	0	0.876455	0.605	0.21	0
MOV10	0	0.887624	0.685	0.276	0
DARS2	0	0.937726	0.601	0.206	0
RCC2	0	0.847725	0.64	0.235	0
COMMD9	0	0.983634	0.639	0.239	0
HFE	0	0.986793	0.592	0.205	0
FXN	0	1.12732	0.494	0.134	0
PRAME	0	0.823909	0.821	0.478	0
CCDC80	0	0.746289	0.699	0.286	0
GALNT18	0	0.976602	0.582	0.195	0
WWP2	0	0.906096	0.614	0.214	0
RTL8B	0	0.975897	0.57	0.185	0
SLC35E3	0	0.893535	0.692	0.293	3.37555e-308
ENDOG	0	0.919792	0.59	0.199	3.6298e-308
AMIGO2	0	0.622758	0.948	0.793	4.59312e-308
HIST1H2AC	0	0.887637	0.605	0.209	9.32854e-308
DNPH1	0	0.866352	0.643	0.239	3.32146e-307
CASP6	0	0.92691	0.546	0.167	7.83586e-307
DERA	0	0.812947	0.783	0.393	1.46501e-306
LIMK1	0	0.852275	0.766	0.374	1.75213e-306
TSPAN33	0	0.964791	0.674	0.281	2.22677e-306
DEPDC7	0	1.20096	0.454	0.112	3.03977e-306
IFFO2	0	0.899696	0.629	0.236	4.85649e-306
TMEM205	0	0.663341	0.89	0.668	5.19876e-306
SNRPG	0	0.769665	0.835	0.53	1.11761e-305
PSMB6	0	0.730668	0.875	0.603	1.14701e-305
CHGB	0	0.562122	0.931	0.667	2.65664e-305
MAP1B	0	0.748454	0.901	0.664	3.29631e-305
RBM47	0	0.739407	0.843	0.519	4.04687e-305
TIMELESS	0	1.5088	0.403	0.082	4.6116e-305
ZNF319	0	1.2136	0.442	0.103	7.56803e-305
TEX2	0	0.863537	0.653	0.252	2.36596e-304
FAM200B	0	0.807258	0.654	0.246	3.17441e-304
ANXA6	2.55714e-308	0.918763	0.625	0.23	4.62383e-304
RAB5C	6.07209e-308	0.665936	0.877	0.628	1.09796e-303
CTPS1	1.06799e-307	1.11309	0.497	0.139	1.93115e-303
ATP5F1E	1.11953e-307	0.539333	0.919	0.791	2.02433e-303
CTSF	1.57103e-307	0.753465	0.867	0.595	2.84074e-303
SELENOH	1.59897e-307	0.560419	0.913	0.751	2.89125e-303
INPP4B	2.33488e-307	1.42683	0.404	0.084	4.22193e-303
SPAG16	2.72902e-307	0.854594	0.809	0.461	4.93462e-303
ALG14	3.7856e-307	0.98745	0.539	0.165	6.84512e-303
SMARCB1	4.09728e-307	0.860083	0.757	0.355	7.40871e-303
SLC9A8	4.64652e-307	0.910299	0.606	0.211	8.40183e-303
ZDHHC24	6.23937e-307	1.08517	0.494	0.139	1.1282e-302
CRACR2A	1.05428e-306	1.57986	0.457	0.122	1.90635e-302
EDA2R	1.07042e-306	0.65925	0.728	0.303	1.93553e-302
FDX2	1.0865e-306	1.1654	0.472	0.124	1.96461e-302
SLC25A35	1.29679e-306	1.48503	0.379	0.071	2.34485e-302
ACAD9	1.38772e-306	0.824368	0.577	0.191	2.50927e-302
TLE3	1.67636e-306	1.11307	0.541	0.17	3.03119e-302
SPPL2A	1.73917e-306	0.618144	0.899	0.698	3.14476e-302
CTSC	1.82015e-306	0.772631	0.792	0.417	3.2912e-302
ARMT1	4.8506e-306	0.890735	0.656	0.26	8.77085e-302
GBP3	8.06498e-306	0.973491	0.552	0.178	1.45831e-301
PSMD14	1.50663e-305	0.913847	0.66	0.256	2.72429e-301
OTUB1	1.82678e-305	0.641454	0.893	0.684	3.30318e-301
TIGD2	1.8853e-305	0.99458	0.568	0.184	3.409e-301
SCAND1	2.47766e-305	0.86572	0.746	0.351	4.48011e-301
GLIS3	2.53615e-305	0.826798	0.684	0.279	4.58587e-301
BANK1	3.26292e-305	1.83895	0.351	0.056	5.9e-301
CALD1	4.88634e-305	0.647007	0.882	0.648	8.83549e-301
COX11	5.22344e-305	0.777455	0.8	0.439	9.44502e-301
ENOSF1	1.1201e-304	0.697868	0.631	0.23	2.02536e-300
GOT1	1.13518e-304	1.00511	0.548	0.175	2.05263e-300
TM4SF20	1.44895e-304	0.534582	0.748	0.35	2.61999e-300
HYOU1	6.76015e-304	0.669702	0.816	0.427	1.22237e-299
EPS8L2	1.39553e-303	0.555654	0.901	0.696	2.52341e-299
MDP1	1.48499e-303	0.822787	0.704	0.302	2.68516e-299
KIAA1549	1.73045e-303	0.936075	0.687	0.281	3.12901e-299
TMEM164	1.9214e-303	0.784446	0.741	0.345	3.47428e-299
KPTN	2.92944e-303	1.05361	0.507	0.146	5.29701e-299
TYSND1	3.34725e-303	0.94439	0.473	0.123	6.05251e-299
NEIL2	8.877e-303	0.876692	0.566	0.185	1.60514e-298
MYL6	1.44928e-302	0.510104	0.928	0.808	2.62058e-298
TM2D2	2.83222e-302	0.829442	0.746	0.356	5.12123e-298
COQ10A	4.44711e-302	0.937783	0.628	0.236	8.04126e-298
SLC25A12	6.94016e-302	0.939572	0.598	0.21	1.25492e-297
ID3	1.00745e-301	0.956774	0.865	0.603	1.82167e-297
FAM149A	5.09232e-301	1.62827	0.337	0.049	9.20794e-297
TMX1	5.27444e-301	0.742957	0.826	0.489	9.53725e-297
PIGG	6.72066e-301	0.786908	0.556	0.178	1.21523e-296
TRAF4	7.7044e-301	0.647752	0.867	0.598	1.39311e-296
C11orf49	8.15073e-301	0.725817	0.835	0.496	1.47382e-296
ARL2	1.15555e-300	0.628669	0.903	0.716	2.08947e-296
PNMA1	2.20351e-300	0.867426	0.713	0.312	3.9844e-296
SMG6	2.20881e-300	0.778299	0.564	0.183	3.99397e-296
FZD3	1.7493e-299	0.935419	0.518	0.154	3.16308e-295
HARS	3.00278e-299	0.789531	0.779	0.397	5.42963e-295
COPRS	3.61676e-299	0.785638	0.832	0.517	6.53982e-295
SLC25A29	3.90709e-299	0.766193	0.532	0.162	7.06481e-295
TMEM268	3.93267e-299	0.969368	0.551	0.18	7.11106e-295
SEL1L3	3.9667e-299	0.787349	0.757	0.366	7.17258e-295
C9orf152	4.96731e-299	1.2149	0.486	0.139	8.98189e-295
KSR1	4.9934e-299	0.861785	0.56	0.18	9.02907e-295
VPS41	5.95955e-299	0.748722	0.719	0.32	1.07761e-294
CCDC86	6.8824e-299	0.837407	0.565	0.186	1.24448e-294
TACO1	1.09046e-298	0.785247	0.766	0.387	1.97177e-294
GRB14	1.96618e-298	0.869564	0.628	0.234	3.55525e-294
CHDH	2.24407e-298	0.950378	0.494	0.141	4.05773e-294
B4GALT6	3.01164e-298	0.938925	0.515	0.155	5.44564e-294
RHOBTB3	9.011e-298	0.78952	0.731	0.339	1.62937e-293
KLHDC9	9.50476e-298	2.08792	0.327	0.046	1.71865e-293
ZMAT2	1.02117e-297	0.727317	0.855	0.567	1.84648e-293
MGST2	1.39954e-297	0.804956	0.813	0.471	2.53066e-293
TRMO	1.44762e-297	0.858751	0.593	0.207	2.61758e-293
IMP3	2.43195e-297	0.829311	0.751	0.364	4.39745e-293
PYURF	2.90035e-297	0.743908	0.835	0.51	5.24441e-293
SUPT4H1	5.05513e-297	0.751294	0.848	0.577	9.14069e-293
RAB31	1.68052e-296	0.973916	0.685	0.301	3.03872e-292
TRUB2	1.79287e-296	0.822548	0.644	0.25	3.24187e-292
ABHD12	1.93631e-296	0.714811	0.851	0.587	3.50123e-292
FAHD1	2.20563e-296	1.0741	0.525	0.16	3.98822e-292
ARNT2	2.53213e-296	1.23431	0.4	0.084	4.5786e-292
SHFL	4.16045e-296	0.715569	0.642	0.244	7.52293e-292
EPB41L4A	5.98684e-296	0.898676	0.657	0.263	1.08254e-291
AMDHD2	7.7206e-296	1.45378	0.369	0.069	1.39604e-291
SMIM14	8.70705e-296	0.707346	0.876	0.598	1.57441e-291
GLB1L	1.00004e-295	1.74028	0.352	0.059	1.80828e-291
PFDN6	1.29334e-295	0.835294	0.754	0.364	2.33861e-291
DIS3L	1.33742e-295	0.844094	0.756	0.36	2.41833e-291
PSMB8	3.52748e-295	0.796635	0.771	0.396	6.37839e-291
OSCP1	4.98358e-295	1.5363	0.353	0.06	9.01131e-291
CXCL2	7.78229e-295	1.05209	0.679	0.325	1.40719e-290
NUTF2	8.86324e-295	0.722363	0.807	0.462	1.60265e-290
UBE2E3	1.2858e-294	0.78982	0.836	0.5	2.32499e-290
ATP5F1A	1.28891e-294	0.726252	0.847	0.559	2.33061e-290
BCKDHB	1.31577e-294	0.957893	0.605	0.214	2.37917e-290
ACOT7	1.41944e-294	0.874955	0.616	0.23	2.56663e-290
BCR	1.63385e-294	0.842046	0.719	0.318	2.95433e-290
LFNG	2.1587e-294	1.7115	0.35	0.06	3.90337e-290
FGF2	2.38029e-294	0.71191	0.73	0.337	4.30405e-290
CYREN	2.77927e-294	0.725081	0.676	0.277	5.02547e-290
APEX1	4.98292e-294	0.664304	0.862	0.59	9.01012e-290
MYL6B	5.97159e-294	0.804537	0.795	0.434	1.07978e-289
THEM4	7.14146e-294	0.929363	0.542	0.171	1.29132e-289
RABGGTA	7.58183e-294	0.899366	0.569	0.194	1.37095e-289
DUSP14	8.20715e-294	0.918457	0.666	0.277	1.48402e-289
TRAPPC2L	8.35604e-294	0.861354	0.627	0.233	1.51094e-289
DHX37	1.04866e-293	0.853305	0.596	0.208	1.89618e-289
STMP1	1.36923e-293	0.689174	0.871	0.61	2.47585e-289
TRUB1	1.46813e-293	0.816981	0.783	0.413	2.65467e-289
TFDP1	1.58962e-293	0.842004	0.645	0.251	2.87435e-289
SFXN5	1.62121e-293	1.15074	0.468	0.129	2.93148e-289
PMS2	1.68608e-293	0.840283	0.52	0.158	3.04877e-289
SEC14L4	3.58144e-293	0.820276	0.518	0.157	6.47595e-289
MAP3K1	5.50317e-293	0.852127	0.646	0.25	9.95082e-289
ZBED1	9.97405e-293	0.866008	0.697	0.306	1.80351e-288
CAPNS1	1.17989e-292	0.482184	0.953	0.866	2.13348e-288
PAFAH1B3	2.29249e-292	0.727291	0.795	0.423	4.14527e-288
SAYSD1	2.65867e-292	1.0577	0.515	0.157	4.8074e-288
CCDC106	3.05488e-292	0.887538	0.547	0.18	5.52383e-288
ARHGEF40	3.97964e-292	1.11424	0.459	0.125	7.19599e-288
C6orf226	5.93627e-292	1.20298	0.438	0.108	1.0734e-287
PCED1B	6.59899e-292	0.805312	0.724	0.34	1.19323e-287
AGO1	6.69596e-292	0.759212	0.582	0.202	1.21076e-287
LIPA	7.86789e-292	0.7294	0.856	0.563	1.42267e-287
NDUFAF6	8.52559e-292	0.76481	0.573	0.192	1.5416e-287
LDHB	9.23821e-292	0.434014	0.971	0.911	1.67045e-287
SH3GLB2	1.00927e-291	0.711959	0.597	0.213	1.82497e-287
RERG	1.03487e-291	2.1372	0.325	0.047	1.87125e-287
COX16	1.27657e-291	0.595532	0.892	0.707	2.3083e-287
TAOK2	1.66338e-291	0.821045	0.792	0.431	3.00772e-287
SH3BGRL3	4.66372e-291	0.654562	0.828	0.497	8.43294e-287
TAP2	5.32478e-291	0.942159	0.485	0.138	9.62827e-287
ELK3	6.11603e-291	0.835493	0.603	0.217	1.1059e-286
SCO1	7.81429e-291	0.807691	0.619	0.232	1.41298e-286
COMMD8	1.1808e-290	1.47291	0.386	0.079	2.13513e-286
PLCXD3	1.3669e-290	0.783864	0.534	0.17	2.47163e-286
LDLRAP1	1.37227e-290	0.909174	0.506	0.151	2.48134e-286
BRAT1	1.52031e-290	0.910423	0.536	0.168	2.74902e-286
PHKG2	1.59301e-290	0.707784	0.68	0.279	2.88049e-286
TECR	1.72566e-290	0.857823	0.707	0.319	3.12033e-286
TIMM8A	2.74978e-290	0.867636	0.652	0.259	4.97216e-286
MTA2	2.82324e-290	0.740496	0.784	0.404	5.10498e-286
CYP4F3	4.51391e-290	1.3829	0.385	0.081	8.16206e-286
ABHD6	5.32648e-290	1.26072	0.403	0.089	9.63135e-286
ODC1	6.36212e-290	0.717945	0.739	0.351	1.1504e-285
ALDH9A1	1.16783e-289	0.804967	0.805	0.461	2.11167e-285
DEPTOR	1.33242e-289	1.12024	0.453	0.12	2.40928e-285
MLYCD	1.79836e-289	1.31646	0.403	0.089	3.2518e-285
MUC13	2.05552e-289	1.57929	0.534	0.217	3.71679e-285
CCL2	2.39373e-289	1.1974	0.445	0.12	4.32833e-285
RHOD	2.65524e-289	0.84635	0.595	0.213	4.80121e-285
CSTF2	3.93645e-289	1.26106	0.432	0.106	7.11789e-285
TPGS2	5.64997e-289	0.69775	0.827	0.516	1.02163e-284
DBI	8.61277e-289	0.738686	0.849	0.566	1.55736e-284
ELAC1	1.94985e-288	1.36525	0.389	0.082	3.52571e-284
ALDH5A1	2.73556e-288	1.02797	0.511	0.157	4.94644e-284
EXOSC4	2.80562e-288	0.805351	0.716	0.322	5.07312e-284
FBXL18	3.08446e-288	0.641784	0.559	0.182	5.57733e-284
CCT3	3.53924e-288	0.809175	0.749	0.376	6.39965e-284
NIP7	3.90277e-288	0.870894	0.709	0.312	7.057e-284
ACAA2	6.46712e-288	0.78621	0.786	0.42	1.16939e-283
PLCB4	6.75762e-288	0.620996	0.588	0.205	1.22191e-283
NDUFB4	9.79118e-288	0.631609	0.883	0.667	1.77044e-283
MITF	1.19681e-287	0.832203	0.727	0.334	2.16407e-283
NR3C1	1.34507e-287	0.556581	0.91	0.746	2.43215e-283
CFAP410	2.07658e-287	0.952271	0.465	0.126	3.75488e-283
COX5B	2.23791e-287	0.863655	0.71	0.324	4.04659e-283
IFT27	4.21576e-287	0.787038	0.722	0.329	7.62293e-283
SMAGP	1.08102e-286	0.91952	0.663	0.279	1.9547e-282
MEN1	1.19476e-286	0.964512	0.484	0.137	2.16037e-282
WDFY3	1.26971e-286	0.811483	0.623	0.232	2.29589e-282
BYSL	2.88197e-286	0.790316	0.677	0.277	5.21117e-282
CISD2	3.40549e-286	0.73458	0.82	0.49	6.15781e-282
METTL8	3.44982e-286	0.981959	0.53	0.17	6.23797e-282
PEX19	5.75571e-286	0.806641	0.735	0.347	1.04075e-281
PALLD	9.8365e-286	0.698183	0.854	0.574	1.77864e-281
SELENOP	1.0058e-285	0.994893	0.547	0.188	1.8187e-281
COBLL1	1.26369e-285	0.94129	0.578	0.207	2.285e-281
DOCK1	1.40588e-285	0.79811	0.72	0.326	2.54211e-281
KITLG	1.76923e-285	1.64155	0.347	0.06	3.19912e-281
YWHAQ	2.50272e-285	0.496007	0.936	0.83	4.52542e-281
DDAH1	3.83906e-285	0.833959	0.591	0.214	6.94179e-281
PLS3	4.36831e-285	0.644306	0.867	0.629	7.89879e-281
QPCT	7.55725e-285	0.765785	0.833	0.506	1.3665e-280
KHK	1.28112e-284	0.913663	0.536	0.173	2.31652e-280
CISD1	1.43968e-284	0.792416	0.808	0.467	2.60322e-280
RETREG1	1.74274e-284	1.79755	0.326	0.05	3.15123e-280
C1orf216	1.81024e-284	0.820601	0.499	0.148	3.27328e-280
PLCG1	2.91636e-284	0.58597	0.625	0.235	5.27335e-280
C9orf116	3.63294e-284	1.9257	0.324	0.049	6.56909e-280
ARHGEF37	4.39201e-284	1.44147	0.36	0.067	7.94163e-280
PIK3C2B	9.69975e-284	0.864264	0.598	0.219	1.75391e-279
STRA6	1.0994e-283	0.833394	0.695	0.308	1.98794e-279
SDF2L1	1.48655e-283	0.706848	0.69	0.29	2.68799e-279
PPME1	1.60695e-283	0.798106	0.816	0.487	2.90568e-279
UBTF	2.17831e-283	0.801325	0.664	0.27	3.93881e-279
PTRHD1	2.71077e-283	0.693626	0.843	0.534	4.90162e-279
PIR	2.74887e-283	0.666998	0.774	0.392	4.97051e-279
FDX1	3.90136e-283	0.914226	0.584	0.205	7.05443e-279
ZDHHC3	4.03662e-283	0.776917	0.711	0.323	7.29901e-279
FBN1	4.25766e-283	1.34912	0.357	0.067	7.6987e-279
RBFOX3	4.79601e-283	0.842847	0.561	0.195	8.67214e-279
LDAH	5.59618e-283	0.833472	0.605	0.225	1.0119e-278
SAMHD1	6.01498e-283	1.38569	0.439	0.118	1.08763e-278
ZNF618	6.06766e-283	0.673858	0.725	0.323	1.09716e-278
ZFYVE16	7.03661e-283	0.699296	0.753	0.358	1.27236e-278
SPATS2L	1.66541e-282	0.568837	0.92	0.811	3.0114e-278
ANAPC13	1.93444e-282	0.667676	0.861	0.605	3.49786e-278
IFT81	2.0254e-282	0.668988	0.721	0.324	3.66234e-278
LYSMD2	2.07811e-282	0.8193	0.639	0.252	3.75763e-278
NOL9	3.49366e-282	0.799887	0.566	0.192	6.31723e-278
KCNJ2	6.24277e-282	1.25065	0.42	0.103	1.12882e-277
CARS2	6.99266e-282	0.756904	0.673	0.281	1.26441e-277
CD302	8.45579e-282	0.905966	0.576	0.205	1.52898e-277
C7orf25	1.12572e-281	0.861799	0.584	0.206	2.03553e-277
SMARCD3	1.20489e-281	0.952398	0.512	0.162	2.17869e-277
SELENOT	1.28552e-281	0.758309	0.801	0.462	2.32448e-277
SNAPIN	1.54164e-281	0.772296	0.801	0.44	2.78759e-277
IL17RC	1.55999e-281	0.824795	0.589	0.207	2.82078e-277
GPX3	1.80405e-281	1.18633	0.412	0.1	3.26209e-277
EFTUD2	2.08301e-281	0.657129	0.857	0.573	3.7665e-277
PPCS	3.75213e-281	0.74776	0.815	0.484	6.7846e-277
CDC42BPG	3.76681e-281	0.940245	0.473	0.134	6.81114e-277
NUMA1	8.58527e-281	0.688677	0.855	0.579	1.55239e-276
MAVS	2.03533e-280	0.690068	0.821	0.49	3.68029e-276
DPEP1	3.90484e-280	1.26373	0.429	0.112	7.06073e-276
ATP5PF	4.1591e-280	0.849482	0.635	0.25	7.52048e-276
SLC35B4	5.1961e-280	0.802311	0.785	0.41	9.39559e-276
MARCH2	5.92602e-280	0.958337	0.501	0.152	1.07154e-275
HOXB13	6.43029e-280	0.92444	0.513	0.159	1.16272e-275
ALDH7A1	9.36073e-280	0.867537	0.624	0.242	1.69261e-275
DGLUCY	1.13078e-279	1.35149	0.377	0.079	2.04468e-275
PIGW	1.54812e-279	0.724347	0.585	0.207	2.79931e-275
GSKIP	1.78512e-279	0.799438	0.728	0.336	3.22786e-275
RNFT1	1.93052e-279	1.23245	0.392	0.086	3.49076e-275
DCDC2	3.62233e-279	2.09999	0.333	0.059	6.5499e-275
IDUA	3.71767e-279	0.717177	0.761	0.378	6.72229e-275
RASSF2	4.45521e-279	1.15568	0.522	0.175	8.05591e-275
KCNK3	6.08204e-279	1.55694	0.379	0.082	1.09976e-274
PRKAR2B	1.08349e-278	1.30393	0.399	0.093	1.95917e-274
NEDD8	1.49888e-278	0.738001	0.826	0.531	2.71027e-274
CLTB	3.89231e-278	0.77392	0.746	0.376	7.03807e-274
ADPRHL1	5.87938e-278	1.05046	0.444	0.118	1.06311e-273
SCARA3	6.44174e-278	0.938797	0.632	0.262	1.1648e-273
ITPK1	9.68323e-278	0.80137	0.745	0.359	1.75092e-273
TRMT2B	1.24932e-277	0.776668	0.754	0.371	2.25901e-273
TOB1	1.42516e-277	0.507001	0.962	0.888	2.57697e-273
SOAT1	2.03589e-277	0.702782	0.853	0.583	3.6813e-273
GALT	2.5605e-277	0.837667	0.595	0.219	4.6299e-273
GPR39	3.86482e-277	1.36676	0.377	0.079	6.98837e-273
NUDT16L1	4.29475e-277	0.733056	0.513	0.16	7.76577e-273
SHC1	4.527e-277	0.564746	0.912	0.715	8.18572e-273
INKA2	6.70173e-277	1.06316	0.39	0.087	1.21181e-272
ENTPD5	7.03131e-277	0.873171	0.568	0.203	1.2714e-272
SAMD9	7.38323e-277	1.54104	0.341	0.06	1.33504e-272
CTDSPL	8.955e-277	0.771264	0.801	0.449	1.61924e-272
B3GNT10	8.98887e-277	1.17002	0.427	0.108	1.62537e-272
CDH2	1.39841e-276	0.757321	0.711	0.33	2.52861e-272
NOTCH1	1.79546e-276	0.843275	0.437	0.113	3.24655e-272
ZC3H4	3.35083e-276	0.699365	0.778	0.403	6.05898e-272
F2RL2	3.56895e-276	1.28146	0.389	0.091	6.45337e-272
ID1	5.62076e-276	0.601387	0.938	0.715	1.01635e-271
CHMP4A	1.8312e-275	0.699705	0.799	0.464	3.31117e-271
UEVLD	3.79215e-275	0.716934	0.759	0.38	6.85697e-271
QDPR	3.9092e-275	0.793559	0.705	0.316	7.06861e-271
ZBTB38	5.22073e-275	0.726352	0.839	0.542	9.44012e-271
GAA	7.066e-275	0.567899	0.934	0.801	1.27767e-270
GEN1	1.26415e-274	1.14812	0.421	0.106	2.28583e-270
ACTN4	2.05611e-274	0.544551	0.908	0.754	3.71785e-270
PPP1R16A	2.31196e-274	0.646532	0.599	0.22	4.18048e-270
ADCY5	2.43949e-274	1.69809	0.359	0.076	4.41109e-270
SLC20A1	3.93048e-274	0.702306	0.772	0.405	7.10709e-270
POLR3K	4.05955e-274	0.826123	0.592	0.218	7.34048e-270
HS6ST1	8.67842e-274	0.754153	0.558	0.191	1.56923e-269
TAF6L	9.31904e-274	1.47909	0.354	0.067	1.68507e-269
NOX1	1.02278e-273	0.541543	0.679	0.281	1.84939e-269
CRELD2	1.11853e-273	0.529002	0.754	0.35	2.02253e-269
PLEC	1.62216e-273	0.496833	0.897	0.698	2.93319e-269
SLC25A16	1.93166e-273	0.808593	0.666	0.278	3.49282e-269
HNRNPM	2.91337e-273	0.655944	0.693	0.295	5.26796e-269
PARP9	3.17672e-273	0.740432	0.547	0.181	5.74415e-269
NUDT22	3.73657e-273	0.772031	0.756	0.368	6.75647e-269
FAM171B	3.80054e-273	0.710582	0.56	0.192	6.87213e-269
TRIM6	4.73005e-273	0.747553	0.601	0.222	8.55287e-269
ACYP2	6.20638e-273	0.650677	0.727	0.344	1.12224e-268
FUCA1	6.55137e-273	0.765274	0.826	0.508	1.18462e-268
DYNLL1	8.34366e-273	0.476458	0.569	0.199	1.5087e-268
PANK1	1.26748e-272	1.88205	0.312	0.046	2.29186e-268
NUDT5	1.29472e-272	0.716982	0.82	0.499	2.34111e-268
BORCS8	1.4898e-272	1.03084	0.37	0.077	2.69385e-268
NCS1	2.43981e-272	0.895417	0.541	0.183	4.41166e-268
RABEP1	2.72855e-272	0.755963	0.726	0.344	4.93377e-268
NPTXR	3.71599e-272	1.58475	0.338	0.06	6.71926e-268
DHRSX	5.28846e-272	0.803949	0.792	0.451	9.56259e-268
HIGD1A	7.30142e-272	0.852013	0.658	0.275	1.32024e-267
C1orf131	1.56728e-271	0.812363	0.589	0.214	2.83395e-267
PRPF31	1.65704e-271	0.670604	0.826	0.525	2.99626e-267
TMEM144	2.66591e-271	0.842203	0.753	0.388	4.82049e-267
CDK6	2.67852e-271	0.890229	0.482	0.143	4.8433e-267
MYO5A	3.17539e-271	0.815512	0.518	0.167	5.74175e-267
RRP9	3.77807e-271	0.963789	0.493	0.15	6.83151e-267
EPHB2	4.31719e-271	1.57391	0.317	0.05	7.80635e-267
HSPA4	5.36839e-271	0.675393	0.801	0.448	9.70711e-267
TMEM177	9.27225e-271	0.905151	0.462	0.131	1.67661e-266
FBXO44	1.03484e-270	0.588939	0.596	0.217	1.8712e-266
LAPTM4B	1.39667e-270	0.498987	0.935	0.82	2.52546e-266
NAT10	1.41957e-270	0.8111	0.6	0.22	2.56687e-266
DDB2	2.20795e-270	0.649066	0.826	0.486	3.99242e-266
THRA	3.83686e-270	0.687344	0.845	0.547	6.9378e-266
BUD23	4.52514e-270	0.65607	0.851	0.584	8.18235e-266
SGSH	5.02124e-270	0.665365	0.579	0.209	9.0794e-266
TRIM26	6.43905e-270	0.856473	0.57	0.202	1.16431e-265
NFS1	1.20635e-269	0.707377	0.673	0.29	2.18133e-265
JKAMP	1.40783e-269	0.813649	0.722	0.337	2.54564e-265
RALGAPA2	1.92578e-269	0.777051	0.601	0.228	3.4822e-265
L3MBTL2	2.71128e-269	0.831485	0.556	0.192	4.90254e-265
TRAK2	3.94933e-269	0.729904	0.539	0.179	7.14118e-265
SLC6A9	6.25113e-269	1.5855	0.359	0.074	1.13033e-264
ADGRE1	8.24993e-269	1.02183	0.448	0.127	1.49175e-264
SNAPC5	9.72298e-269	0.71072	0.795	0.446	1.75811e-264
PPP1R12C	9.92844e-269	0.439056	0.582	0.21	1.79526e-264
AKT1	1.07868e-268	0.664054	0.85	0.556	1.95046e-264
C5orf51	1.41717e-268	0.682732	0.639	0.255	2.56252e-264
TSEN54	1.48092e-268	0.821802	0.507	0.158	2.6778e-264
MAP4K4	1.54389e-268	0.672117	0.825	0.515	2.79166e-264
MAN1A2	1.70656e-268	0.714364	0.725	0.333	3.08581e-264
CHEK2	2.12933e-268	0.782985	0.576	0.205	3.85025e-264
SRR	2.19471e-268	0.861035	0.483	0.145	3.96847e-264
PTRH1	2.56652e-268	0.899162	0.437	0.117	4.64079e-264
FAM13B	2.89594e-268	0.596885	0.631	0.247	5.23645e-264
HECW1	3.29664e-268	1.4295	0.365	0.077	5.96098e-264
DAGLA	6.49482e-268	1.4817	0.36	0.074	1.17439e-263
THYN1	8.03141e-268	0.897252	0.588	0.217	1.45224e-263
POLE4	1.36665e-267	0.754126	0.619	0.239	2.47117e-263
GLB1	1.87661e-267	0.66655	0.881	0.649	3.39329e-263
ATP6V1D	2.09273e-267	0.645595	0.813	0.495	3.78408e-263
ATF7IP	2.92923e-267	0.700091	0.676	0.285	5.29663e-263
COPZ2	3.82175e-267	0.854691	0.593	0.221	6.91048e-263
ZDHHC6	7.51456e-267	0.740749	0.656	0.267	1.35878e-262
HACD4	7.59973e-267	1.87954	0.301	0.043	1.37418e-262
KIFC3	1.1105e-266	0.659637	0.813	0.459	2.00801e-262
TUSC2	1.60944e-266	0.717981	0.731	0.35	2.91019e-262
MFSD5	1.9598e-266	0.678509	0.773	0.402	3.54371e-262
GALNT12	2.19306e-266	0.90247	0.52	0.17	3.96549e-262
SCAMP4	3.00901e-266	0.76361	0.785	0.426	5.44089e-262
TTC39A	3.94786e-266	0.929206	0.52	0.173	7.13853e-262
AAMDC	5.39253e-266	0.818194	0.711	0.329	9.75076e-262
CCDC24	5.97679e-266	1.1156	0.395	0.093	1.08072e-261
SYNM	6.87844e-266	0.990549	0.42	0.109	1.24376e-261
RUVBL2	1.04888e-265	0.719163	0.71	0.332	1.89659e-261
ATP6V0E1	1.44426e-265	0.456228	0.932	0.833	2.61151e-261
FST	2.06283e-265	0.861998	0.511	0.172	3.73001e-261
SERPINH1	4.03789e-265	0.731792	0.796	0.44	7.30131e-261
FAM120AOS	1.04288e-264	0.66402	0.766	0.401	1.88573e-260
EIF4G2	1.0796e-264	0.690947	0.838	0.568	1.95214e-260
PCDHAC1	1.85517e-264	1.63555	0.336	0.062	3.35453e-260
ACOX1	4.02101e-264	0.695683	0.818	0.486	7.27079e-260
TMEM9B	6.42966e-264	0.638912	0.876	0.652	1.16261e-259
RRM2B	7.71627e-264	0.676721	0.755	0.384	1.39526e-259
NFIA	1.29573e-263	0.752363	0.721	0.343	2.34293e-259
IFT57	1.41629e-263	0.714498	0.803	0.446	2.56094e-259
EPHX2	3.51316e-263	0.818389	0.581	0.219	6.3525e-259
F13B	9.86104e-263	1.40268	0.365	0.08	1.78307e-258
CLUAP1	1.06819e-262	0.706228	0.56	0.195	1.9315e-258
SMIM30	1.94921e-262	0.735637	0.748	0.374	3.52457e-258
CMC1	2.58107e-262	0.752318	0.69	0.303	4.6671e-258
INPP4A	4.4431e-262	0.742395	0.594	0.225	8.03401e-258
UCHL3	5.53894e-262	0.66961	0.585	0.213	1.00155e-257
PSMB3	6.10169e-262	0.809309	0.7	0.315	1.10331e-257
SLC12A7	6.29656e-262	0.690327	0.812	0.479	1.13854e-257
ATP6V1A	2.29155e-261	0.551631	0.876	0.681	4.14358e-257
FUNDC1	2.35852e-261	0.74054	0.744	0.366	4.26468e-257
GDF11	3.08962e-261	1.02841	0.435	0.121	5.58665e-257
GTF2H1	3.6392e-261	0.696374	0.739	0.357	6.5804e-257
DDX49	4.90536e-261	0.830589	0.533	0.18	8.86988e-257
CMTR1	8.39673e-261	0.814777	0.517	0.168	1.5183e-256
HOMER2	1.45411e-260	1.28876	0.33	0.06	2.62932e-256
VPS25	1.51244e-260	0.614883	0.854	0.582	2.7348e-256
STOML2	1.53557e-260	0.596238	0.881	0.664	2.77662e-256
DOCK9	1.61743e-260	0.769804	0.558	0.201	2.92464e-256
ZC3H7B	1.87935e-260	0.68195	0.713	0.325	3.39825e-256
M6PR	2.18671e-260	0.574626	0.896	0.72	3.954e-256
EHD3	2.73578e-260	0.733372	0.531	0.177	4.94684e-256
TSPYL1	4.61396e-260	0.589441	0.777	0.42	8.34297e-256
DFFA	4.64752e-260	0.682609	0.708	0.321	8.40365e-256
GSK3A	4.95461e-260	0.565823	0.884	0.661	8.95892e-256
BLVRB	7.16547e-260	0.480771	0.948	0.858	1.29566e-255
PEX26	1.25868e-259	0.807167	0.546	0.19	2.27595e-255
TMEM138	4.02474e-259	0.719188	0.7	0.315	7.27753e-255
FPGS	4.33717e-259	0.720801	0.716	0.329	7.84246e-255
MED25	5.05749e-259	0.646404	0.741	0.363	9.14496e-255
PDE12	5.22233e-259	0.718816	0.603	0.228	9.44302e-255
DNAJC18	5.39825e-259	1.34264	0.319	0.054	9.76111e-255
LSM4	5.94048e-259	0.678284	0.831	0.518	1.07416e-254
POLR2K	7.76904e-259	0.654988	0.83	0.525	1.4048e-254
DHRS7B	9.30602e-259	0.701623	0.543	0.185	1.68272e-254
REV3L	1.76632e-258	0.80776	0.506	0.161	3.19386e-254
KIF3B	2.56926e-258	0.745665	0.741	0.361	4.64574e-254
CYB5R1	2.64005e-258	0.702935	0.767	0.407	4.77373e-254
DHODH	6.12395e-258	1.50821	0.327	0.059	1.10733e-253
NME7	6.19872e-258	0.740902	0.59	0.222	1.12085e-253
EXOC6	6.27109e-258	0.698011	0.763	0.387	1.13394e-253
QTRT1	7.80792e-258	0.784405	0.504	0.162	1.41183e-253
CFAP298	9.20633e-258	0.684033	0.745	0.372	1.66469e-253
HMGB3	1.49834e-257	0.505843	0.653	0.272	2.70929e-253
ENOX2	1.82992e-257	1.013	0.407	0.103	3.30887e-253
ABCD3	2.18045e-257	0.674526	0.802	0.452	3.9427e-253
ADRM1	2.57442e-257	0.610499	0.878	0.631	4.65507e-253
MEIS2	2.83541e-257	0.769779	0.496	0.161	5.12698e-253
PYCR3	4.33327e-257	0.878943	0.437	0.121	7.83542e-253
MKKS	5.75125e-257	0.698431	0.685	0.305	1.03994e-252
VTI1B	5.90019e-257	0.653206	0.844	0.561	1.06687e-252
PHF23	6.35066e-257	0.707392	0.736	0.355	1.14833e-252
ARID5B	9.13903e-257	0.618541	0.634	0.253	1.65252e-252
TNFSF13	1.08752e-256	1.36353	0.377	0.09	1.96646e-252
MCM3	1.67381e-256	0.960813	0.425	0.114	3.02658e-252
TARBP2	1.9238e-256	0.827102	0.536	0.184	3.47861e-252
THNSL1	2.00615e-256	1.13092	0.388	0.094	3.62753e-252
SYTL2	2.01724e-256	0.691213	0.609	0.239	3.64757e-252
SLIRP	2.56364e-256	0.709008	0.826	0.514	4.63557e-252
CCDC90B	3.26937e-256	0.719127	0.783	0.453	5.91167e-252
CYB5D1	3.5208e-256	0.829833	0.38	0.088	6.36631e-252
PCYT2	4.86396e-256	0.780702	0.554	0.199	8.79502e-252
EID1	5.40724e-256	0.506698	0.91	0.756	9.77736e-252
SIGMAR1	5.9899e-256	0.7223	0.783	0.427	1.08309e-251
WBP1L	6.09791e-256	0.682958	0.741	0.366	1.10262e-251
VPS39	7.49868e-256	0.727529	0.736	0.358	1.35591e-251
SYNC	7.52109e-256	1.55005	0.329	0.062	1.35996e-251
C1orf122	1.04715e-255	0.643865	0.791	0.439	1.89345e-251
MDFIC	2.28682e-255	0.707006	0.621	0.245	4.13502e-251
ARRB1	4.6808e-255	0.688276	0.802	0.448	8.46381e-251
OSTM1	6.09104e-255	0.728914	0.79	0.435	1.10138e-250
IFT80	7.08676e-255	0.766815	0.629	0.252	1.28143e-250
ACLY	9.02544e-255	0.645735	0.844	0.541	1.63198e-250
AKAP1	9.40562e-255	0.694855	0.849	0.557	1.70072e-250
GRAMD1B	1.04364e-254	0.560171	0.834	0.501	1.8871e-250
VPS33A	1.40059e-254	0.837538	0.56	0.202	2.53255e-250
ETS2	1.41542e-254	0.726613	0.742	0.381	2.55937e-250
PSKH1	2.79902e-254	0.656629	0.727	0.346	5.06119e-250
STARD7	3.3625e-254	0.750388	0.751	0.391	6.08007e-250
DCAF6	3.69164e-254	0.634485	0.791	0.429	6.67522e-250
SLC39A3	3.81471e-254	0.755134	0.613	0.243	6.89777e-250
MARVELD2	5.79677e-254	0.690684	0.628	0.251	1.04817e-249
TULP4	5.84074e-254	0.733253	0.593	0.225	1.05612e-249
FAM118B	6.37832e-254	0.652654	0.567	0.206	1.15333e-249
WFS1	1.06224e-253	1.05977	0.415	0.111	1.92074e-249
LZTR1	1.36191e-253	0.902708	0.458	0.135	2.46261e-249
ARHGEF10L	1.86328e-253	0.566625	0.54	0.186	3.36919e-249
COQ7	2.01241e-253	0.707444	0.598	0.226	3.63885e-249
BID	1.10508e-252	0.70196	0.635	0.26	1.99821e-248
COMMD5	1.34616e-252	0.668744	0.749	0.38	2.43412e-248
CYHR1	1.40319e-252	0.657992	0.744	0.367	2.53725e-248
NDRG2	1.69484e-252	1.22774	0.377	0.092	3.06461e-248
GNAI1	2.30923e-252	0.629326	0.888	0.68	4.17555e-248
TMA7	2.52843e-252	0.657968	0.852	0.604	4.5719e-248
SPHK2	6.59251e-252	1.07959	0.415	0.111	1.19206e-247
NAGPA	8.40106e-252	1.07045	0.394	0.098	1.51908e-247
HEXIM1	9.82571e-252	0.510269	0.861	0.597	1.77668e-247
SELENOW	1.65116e-251	0.50929	0.934	0.827	2.98563e-247
CLPTM1L	2.45531e-251	0.607617	0.873	0.626	4.4397e-247
CPSF3	6.45321e-251	0.680486	0.747	0.367	1.16687e-246
RWDD2B	6.57798e-251	0.743813	0.573	0.213	1.18943e-246
HTATIP2	6.87581e-251	0.596336	0.887	0.661	1.24328e-246
SCARA5	6.89778e-251	1.07463	0.429	0.129	1.24726e-246
CLBA1	9.30657e-251	1.19834	0.362	0.082	1.68281e-246
NUBPL	1.08835e-250	0.891939	0.465	0.142	1.96796e-246
IFT88	1.86636e-250	0.796862	0.44	0.125	3.37476e-246
RAB3B	2.06324e-250	1.17008	0.422	0.121	3.73075e-246
CNPY4	2.30172e-250	0.934564	0.423	0.117	4.16196e-246
RPP40	2.46951e-250	1.30187	0.355	0.078	4.46537e-246
FSTL4	3.51641e-250	1.34329	0.385	0.101	6.35837e-246
DNAJC13	8.69347e-250	0.61016	0.616	0.248	1.57195e-245
SEMA4F	1.37212e-249	0.964487	0.518	0.176	2.48108e-245
NFU1	1.66012e-249	0.617588	0.853	0.587	3.00182e-245
PGM5	2.83348e-249	1.66551	0.341	0.074	5.1235e-245
SSNA1	5.47402e-249	0.642706	0.688	0.306	9.89812e-245
TSPAN9	5.57706e-249	0.81293	0.514	0.174	1.00844e-244
BABAM1	6.82098e-249	0.825274	0.68	0.303	1.23337e-244
DDX58	7.37787e-249	0.581556	0.442	0.126	1.33407e-244
PDHB	8.39896e-249	0.618547	0.859	0.572	1.5187e-244
SWSAP1	8.71845e-249	1.79044	0.32	0.06	1.57647e-244
C3orf33	8.77408e-249	0.68686	0.62	0.247	1.58653e-244
IFI16	9.15918e-249	0.869551	0.399	0.103	1.65616e-244
CHCHD3	1.02575e-248	0.674264	0.796	0.457	1.85476e-244
ACOT8	1.5149e-248	0.822967	0.533	0.185	2.73924e-244
ACADM	1.77141e-248	0.681141	0.71	0.332	3.20307e-244
MBD3	2.565e-248	0.773296	0.598	0.23	4.63803e-244
LRIG1	2.60164e-248	1.11307	0.436	0.128	4.70428e-244
INTS9	2.83679e-248	0.744504	0.455	0.136	5.12949e-244
AKIP1	2.8815e-248	0.731	0.725	0.355	5.21033e-244
B9D2	4.27485e-248	0.702635	0.593	0.227	7.72978e-244
ZNF580	4.79341e-248	0.659504	0.838	0.535	8.66745e-244
RCCD1	6.50506e-248	0.734781	0.508	0.17	1.17625e-243
PWWP3A	7.59669e-248	0.705243	0.449	0.133	1.37363e-243
C1orf56	8.9986e-248	0.719304	0.649	0.27	1.62713e-243
ISCA2	1.09679e-247	0.639482	0.602	0.232	1.98321e-243
FBXW2	1.27733e-247	0.625994	0.858	0.617	2.30967e-243
GLYR1	1.51914e-247	0.63224	0.61	0.244	2.74692e-243
UQCR11	1.59864e-247	0.605142	0.878	0.655	2.89066e-243
HSPA12A	1.791e-247	1.12978	0.386	0.097	3.23849e-243
NAA60	1.79873e-247	0.687644	0.811	0.488	3.25247e-243
XRCC5	1.83921e-247	0.679541	0.762	0.419	3.32565e-243
COQ9	2.18361e-247	0.607102	0.79	0.447	3.94841e-243
NDUFAF1	2.60663e-247	0.777354	0.485	0.155	4.71331e-243
ARAP3	2.87511e-247	1.69372	0.316	0.058	5.19878e-243
FAM111A	4.25247e-247	0.754911	0.519	0.176	7.68932e-243
POR	4.77048e-247	0.684999	0.843	0.549	8.62598e-243
DTX3L	8.31928e-247	0.727228	0.716	0.331	1.50429e-242
RPTOR	1.26731e-246	0.660621	0.654	0.278	2.29155e-242
FMO5	1.62816e-246	0.544363	0.833	0.529	2.94405e-242
DDT	2.42036e-246	0.702666	0.795	0.468	4.37649e-242
CYP20A1	2.75618e-246	0.642359	0.666	0.287	4.98373e-242
AEN	3.84128e-246	0.48672	0.859	0.585	6.94581e-242
DNAJC16	5.59307e-246	0.718325	0.498	0.163	1.01134e-241
ADGRV1	6.61787e-246	0.952186	0.396	0.103	1.19664e-241
CCDC137	6.84032e-246	0.670244	0.549	0.196	1.23687e-241
BOLA3	8.31907e-246	0.715032	0.634	0.263	1.50425e-241
TMEM220	9.15928e-246	0.935109	0.479	0.156	1.65618e-241
ANKRD42	1.5028e-245	0.758308	0.581	0.222	2.71736e-241
UTP20	1.95491e-245	0.585657	0.47	0.145	3.53488e-241
MIPEP	2.9298e-245	1.21049	0.374	0.091	5.29767e-241
UGGT1	4.66597e-245	0.676744	0.838	0.515	8.43701e-241
CNNM1	7.91306e-245	0.631934	0.83	0.532	1.43084e-240
GSTK1	1.04256e-244	0.58061	0.877	0.631	1.88517e-240
C1GALT1C1	1.48792e-244	0.681979	0.775	0.426	2.69045e-240
MYOM3	1.7039e-244	1.50659	0.318	0.061	3.081e-240
SLC25A20	1.73676e-244	0.953502	0.435	0.126	3.14042e-240
SLC20A2	2.60905e-244	0.988557	0.415	0.115	4.71768e-240
SPOUT1	3.03166e-244	0.746451	0.445	0.132	5.48184e-240
AVEN	3.75778e-244	0.708528	0.619	0.254	6.79481e-240
ZSWIM7	4.39277e-244	0.640088	0.703	0.321	7.943e-240
KAT14	6.42711e-244	1.04624	0.384	0.096	1.16215e-239
IFRD2	6.76107e-244	0.731236	0.723	0.348	1.22254e-239
PPA2	1.00177e-243	0.682693	0.733	0.369	1.81141e-239
SVBP	1.07099e-243	0.631727	0.658	0.281	1.93656e-239
MTLN	1.56997e-243	0.676133	0.809	0.488	2.83881e-239
ATE1	1.7198e-243	0.649791	0.818	0.488	3.10974e-239
PPP1R14B	1.99216e-243	0.737197	0.626	0.256	3.60222e-239
WDR72	2.49901e-243	0.616045	0.703	0.329	4.51872e-239
APH1B	2.90557e-243	0.644025	0.722	0.344	5.25386e-239
UTP4	4.12503e-243	0.676563	0.663	0.289	7.45888e-239
RNF128	4.81271e-243	1.63959	0.326	0.069	8.70234e-239
VPS18	5.91346e-243	0.604351	0.471	0.146	1.06927e-238
ZDHHC13	6.83176e-243	0.618925	0.717	0.34	1.23532e-238
TTC1	1.66136e-242	0.640746	0.747	0.382	3.00406e-238
ATP6V1B2	2.03627e-242	0.728022	0.697	0.326	3.68198e-238
NEK8	2.89531e-242	1.18446	0.34	0.072	5.23529e-238
HNF4A	3.30402e-242	0.695205	0.606	0.242	5.97434e-238
TMEM237	5.46997e-242	0.827243	0.535	0.191	9.89079e-238
REPIN1	1.72597e-241	0.605927	0.734	0.364	3.12089e-237
KIF7	2.4408e-241	1.05269	0.349	0.078	4.41346e-237
VTI1A	2.45404e-241	0.432635	0.497	0.163	4.4374e-237
WDR12	5.63314e-241	0.695167	0.622	0.258	1.01858e-236
DPH6	7.12599e-241	0.882692	0.444	0.136	1.28852e-236
SSBP1	1.38738e-240	0.601435	0.692	0.316	2.50866e-236
ERI2	1.66945e-240	0.700256	0.499	0.166	3.01869e-236
BRMS1	1.67116e-240	0.647922	0.783	0.435	3.02179e-236
GLA	1.86441e-240	0.431241	0.782	0.439	3.37123e-236
FBH1	1.90241e-240	0.634766	0.735	0.367	3.43994e-236
TRIM32	2.15449e-240	0.677332	0.742	0.377	3.89575e-236
BTG2	2.55321e-240	0.502862	0.707	0.356	4.61671e-236
CCAR1	3.07199e-240	0.765868	0.415	0.114	5.55477e-236
HAGH	5.16668e-240	0.652081	0.807	0.457	9.34238e-236
ATP6AP2	1.99378e-239	0.50663	0.92	0.794	3.60516e-235
SAMM50	2.48615e-239	0.63607	0.652	0.28	4.49546e-235
SLC25A10	2.48659e-239	0.954925	0.414	0.116	4.49624e-235
UBE2F	2.67596e-239	0.689424	0.623	0.259	4.83866e-235
SNX17	2.86322e-239	0.527548	0.902	0.715	5.17728e-235
TBC1D9	3.00691e-239	0.650743	0.697	0.323	5.4371e-235
CRADD	3.22578e-239	0.571291	0.599	0.236	5.83285e-235
CCT2	3.23548e-239	0.654745	0.718	0.346	5.8504e-235
CEP170B	5.43508e-239	0.59109	0.629	0.26	9.82772e-235
NXT2	6.67093e-239	0.670853	0.557	0.205	1.20624e-234
POLH	7.02348e-239	0.523343	0.64	0.267	1.26999e-234
AGBL5	9.25502e-239	0.684435	0.686	0.319	1.67349e-234
PCYOX1	1.11315e-238	0.628126	0.863	0.62	2.0128e-234
RAB29	1.24154e-238	0.652628	0.587	0.229	2.24496e-234
OXLD1	1.33368e-238	0.624504	0.762	0.401	2.41156e-234
SETD9	1.92543e-238	0.812603	0.352	0.08	3.48156e-234
MYD88	2.46727e-238	0.674885	0.733	0.364	4.46131e-234
LHPP	2.53431e-238	0.764052	0.601	0.24	4.58254e-234
TBC1D13	2.93389e-238	0.631667	0.655	0.284	5.30505e-234
THOC5	3.97167e-238	0.574215	0.581	0.225	7.18158e-234
WDR1	5.97394e-238	1.17604	0.374	0.093	1.08021e-233
ABCA7	7.47581e-238	0.625589	0.627	0.258	1.35178e-233
SH3BGRL2	9.05934e-238	0.624743	0.7	0.328	1.63811e-233
CD3EAP	1.16335e-237	0.976616	0.358	0.084	2.10358e-233
DNAJB4	1.23518e-237	0.59261	0.703	0.338	2.23345e-233
IFIT3	1.59726e-237	1.09532	0.354	0.081	2.88817e-233
NDUFA12	1.78292e-237	0.71321	0.744	0.365	3.22388e-233
MTCL1	2.37003e-237	0.759315	0.504	0.175	4.28549e-233
B3GALNT2	3.13433e-237	0.552721	0.573	0.219	5.6675e-233
HSD3B7	3.23418e-237	0.67827	0.691	0.319	5.84804e-233
RAB11FIP3	6.73375e-237	0.627356	0.546	0.199	1.2176e-232
UNC13B	7.42284e-237	0.648595	0.831	0.511	1.3422e-232
NOL12	8.3554e-237	0.689892	0.456	0.143	1.51082e-232
TRMT61A	9.45475e-237	0.699155	0.414	0.116	1.70961e-232
NDUFS5	1.01674e-236	0.602817	0.758	0.399	1.83847e-232
ESYT1	1.12981e-236	0.676906	0.775	0.415	2.04293e-232
OLFM2	2.1785e-236	0.915896	0.389	0.103	3.93916e-232
ZNF462	3.00021e-236	0.868608	0.381	0.097	5.42498e-232
ARHGEF11	3.2565e-236	0.766577	0.436	0.13	5.88841e-232
COG2	4.21322e-236	0.5872	0.672	0.296	7.61835e-232
BCL7B	4.58824e-236	0.698277	0.81	0.495	8.29645e-232
AQP11	4.77499e-236	1.34535	0.314	0.061	8.63414e-232
HIBCH	6.90158e-236	0.912855	0.442	0.134	1.24794e-231
TNFAIP2	8.20996e-236	0.484491	0.895	0.622	1.48452e-231
COMMD3	1.04275e-235	0.610194	0.696	0.322	1.8855e-231
C1orf115	1.39655e-235	0.699558	0.437	0.13	2.52524e-231
PTDSS1	1.41195e-235	0.659526	0.798	0.453	2.55309e-231
TEAD2	2.24775e-235	0.597303	0.663	0.293	4.06439e-231
PARD3B	2.9898e-235	1.03927	0.378	0.097	5.40616e-231
TRMT1L	3.43253e-235	0.536185	0.686	0.306	6.2067e-231
APPL2	4.14967e-235	0.666978	0.776	0.418	7.50344e-231
PLBD1	7.19975e-235	0.78037	0.588	0.24	1.30186e-230
UBE2L6	7.75859e-235	0.631367	0.696	0.325	1.40291e-230
HGH1	1.89173e-234	0.538631	0.577	0.223	3.42063e-230
ARAF	2.14173e-234	0.589041	0.861	0.617	3.87267e-230
ALG13	2.22978e-234	0.584806	0.821	0.5	4.03189e-230
CYP2U1	2.55683e-234	0.89788	0.346	0.078	4.62325e-230
PLCL2	2.56624e-234	0.549914	0.462	0.143	4.64027e-230
PIEZO2	2.69338e-234	1.33946	0.329	0.07	4.87017e-230
TBC1D16	4.35104e-234	0.633264	0.73	0.356	7.86756e-230
TMEM115	4.81405e-234	0.613102	0.805	0.46	8.70476e-230
ANAPC7	7.60397e-234	0.65646	0.705	0.332	1.37495e-229
SLC35B2	1.1532e-233	0.611244	0.812	0.484	2.08521e-229
PSMB2	1.74972e-233	0.655724	0.802	0.469	3.16385e-229
POP4	2.57403e-233	0.656519	0.786	0.439	4.65437e-229
SNX19	3.36208e-233	0.615908	0.72	0.352	6.07931e-229
AP5M1	3.40466e-233	0.646981	0.719	0.355	6.15631e-229
R3HCC1	4.67149e-233	0.54178	0.607	0.244	8.44698e-229
UBA1	5.91022e-233	0.602606	0.824	0.531	1.06869e-228
PSMG1	6.34925e-233	0.639305	0.695	0.321	1.14807e-228
TMEM14B	8.93084e-233	0.624813	0.57	0.22	1.61487e-228
PRKACB	1.16772e-232	0.678262	0.719	0.344	2.11148e-228
WDR35	1.29402e-232	0.641226	0.545	0.201	2.33985e-228
SUCLA2	1.43406e-232	0.883575	0.401	0.11	2.59307e-228
TBCEL	1.81447e-232	0.559203	0.548	0.199	3.28092e-228
GATD1	1.83575e-232	0.543009	0.656	0.279	3.31941e-228
PRCP	1.89795e-232	0.637738	0.838	0.565	3.43187e-228
ATP6V0C	2.74412e-232	0.643697	0.804	0.503	4.96192e-228
SMIM12	4.26229e-232	0.547955	0.602	0.241	7.70707e-228
BAD	5.48185e-232	0.521607	0.665	0.294	9.91227e-228
VWA1	6.58808e-232	0.757575	0.616	0.255	1.19126e-227
HIBADH	9.56691e-232	0.66744	0.793	0.455	1.72989e-227
DNAJC8	1.01884e-231	0.582283	0.763	0.408	1.84226e-227
FUT8	2.13703e-231	0.664055	0.711	0.339	3.86419e-227
RRP15	2.24413e-231	0.641827	0.601	0.243	4.05784e-227
PSMC2	2.465e-231	0.557352	0.841	0.577	4.45721e-227
TWNK	2.97918e-231	0.682562	0.545	0.202	5.38695e-227
AQP7	3.68919e-231	1.08072	0.359	0.088	6.6708e-227
FOSL1	3.8781e-231	0.655302	0.567	0.237	7.01238e-227
GRB7	4.26501e-231	0.567851	0.635	0.273	7.71198e-227
RHOBTB1	4.55654e-231	0.629578	0.816	0.514	8.23913e-227
PEX10	4.85693e-231	0.761338	0.446	0.137	8.7823e-227
DOCK11	5.30806e-231	0.885213	0.417	0.12	9.59803e-227
RNF13	5.81452e-231	0.581013	0.85	0.606	1.05138e-226
ATG7	6.06653e-231	0.552904	0.499	0.171	1.09695e-226
SFPQ	6.99025e-231	0.47077	0.517	0.181	1.26398e-226
GNPTAB	8.5192e-231	0.701458	0.567	0.218	1.54044e-226
CLTA	1.18707e-230	0.574913	0.869	0.65	2.14646e-226
PTPA	1.37389e-230	0.588894	0.873	0.635	2.48426e-226
CRIP2	1.55763e-230	0.680657	0.783	0.45	2.81651e-226
SRGAP1	2.14401e-230	0.61501	0.65	0.285	3.87679e-226
ATP5PB	2.57072e-230	0.676456	0.79	0.454	4.64838e-226
NACC2	2.64729e-230	0.583801	0.728	0.368	4.78683e-226
MAFG	3.19084e-230	0.678995	0.721	0.362	5.76967e-226
SCRIB	6.14906e-230	0.574164	0.784	0.443	1.11187e-225
IQCK	6.62407e-230	0.868403	0.361	0.089	1.19776e-225
CHMP6	7.09472e-230	0.553489	0.69	0.314	1.28287e-225
DPM2	8.47005e-230	0.757107	0.585	0.232	1.53155e-225
ZSWIM5	9.209e-230	0.709641	0.433	0.13	1.66517e-225
IFT52	1.41173e-229	0.672316	0.506	0.176	2.5527e-225
AP1S3	1.98365e-229	0.473539	0.8	0.449	3.58683e-225
GNAL	1.99873e-229	1.04471	0.364	0.09	3.6141e-225
ZC3H14	2.19227e-229	0.603717	0.671	0.299	3.96407e-225
MYL12B	2.28214e-229	0.806322	0.446	0.14	4.12656e-225
CTNS	2.36936e-229	1.25638	0.319	0.066	4.28428e-225
TSC2	2.43466e-229	0.748974	0.552	0.207	4.40234e-225
THAP10	2.79318e-229	1.01905	0.38	0.1	5.05062e-225
VCP	3.34893e-229	0.644165	0.833	0.54	6.05554e-225
RABEPK	4.06845e-229	0.802332	0.486	0.166	7.35657e-225
EEF1AKNMT	4.20698e-229	0.634861	0.694	0.322	7.60705e-225
NMRAL1	5.27369e-229	0.616191	0.765	0.408	9.53588e-225
PC	5.5951e-229	0.685844	0.463	0.152	1.01171e-224
AP4S1	5.75261e-229	0.916916	0.366	0.092	1.04019e-224
VPS13D	6.77854e-229	0.623068	0.518	0.184	1.2257e-224
CCDC125	1.00516e-228	0.722991	0.542	0.203	1.81753e-224
EVC	1.37737e-228	0.59369	0.631	0.265	2.49055e-224
IFT46	1.45276e-228	0.761907	0.464	0.149	2.62688e-224
ANPEP	1.5445e-228	1.28587	0.338	0.079	2.79276e-224
RRP7A	2.40717e-228	0.637537	0.572	0.218	4.35264e-224
BMP1	2.71372e-228	0.61688	0.695	0.33	4.90695e-224
NBN	3.10113e-228	0.59933	0.718	0.348	5.60746e-224
CHMP4B	3.15183e-228	0.506558	0.87	0.657	5.69913e-224
IFT43	4.30294e-228	0.641088	0.671	0.304	7.78057e-224
CASD1	5.76296e-228	0.564779	0.64	0.273	1.04206e-223
NAAA	8.08785e-228	0.67176	0.793	0.455	1.46245e-223
KANK2	9.91812e-228	0.6771	0.493	0.169	1.79339e-223
ZBED3	1.13578e-227	1.18223	0.342	0.079	2.05372e-223
DDB1	1.32598e-227	0.541181	0.877	0.656	2.39764e-223
GFM1	1.592e-227	0.575499	0.826	0.523	2.87865e-223
HEG1	1.96009e-227	0.82497	0.398	0.111	3.54424e-223
SLC35A5	2.37112e-227	0.630389	0.684	0.316	4.28746e-223
PRMT3	2.54504e-227	0.551982	0.542	0.2	4.60194e-223
MAML2	2.60888e-227	1.25679	0.33	0.073	4.71737e-223
THOC6	4.81005e-227	0.582412	0.683	0.314	8.69753e-223
HOXB7	5.45909e-227	0.545864	0.649	0.282	9.87112e-223
NDUFB7	6.17358e-227	0.548497	0.874	0.652	1.11631e-222
CMTM6	9.61727e-227	0.623228	0.839	0.544	1.739e-222
OCIAD1	9.70284e-227	0.52902	0.887	0.688	1.75447e-222
KLHDC2	1.09938e-226	0.526665	0.887	0.68	1.9879e-222
DDIT4L	1.1922e-226	0.863575	0.512	0.196	2.15573e-222
HIF1AN	1.47009e-226	0.6137	0.694	0.325	2.65822e-222
NDUFA9	2.34643e-226	0.609031	0.799	0.469	4.24282e-222
TGM2	3.11782e-226	0.57231	0.878	0.58	5.63764e-222
VPS11	4.35953e-226	0.732359	0.482	0.162	7.8829e-222
NEDD4L	4.87905e-226	0.553841	0.791	0.451	8.8223e-222
VPS16	6.30407e-226	0.80146	0.455	0.145	1.1399e-221
TTLL12	8.41638e-226	0.657307	0.464	0.152	1.52185e-221
MCAT	9.66237e-226	0.748175	0.438	0.135	1.74715e-221
VGLL3	1.08198e-225	0.634534	0.614	0.263	1.95644e-221
MYL5	1.8003e-225	0.685471	0.45	0.143	3.25531e-221
TRIM68	2.28086e-225	1.33614	0.329	0.073	4.12425e-221
PLAAT3	2.31139e-225	0.565775	0.864	0.616	4.17946e-221
HCCS	2.86904e-225	0.667244	0.74	0.374	5.18781e-221
SLC38A10	3.5114e-225	0.593308	0.837	0.528	6.34931e-221
OAZ2	4.74782e-225	0.574739	0.837	0.56	8.585e-221
PCDHB2	4.97796e-225	1.22734	0.355	0.089	9.00116e-221
MLXIP	5.37944e-225	0.568534	0.666	0.291	9.7271e-221
GTF3A	7.00214e-225	0.651383	0.708	0.333	1.26613e-220
EXTL3	7.10305e-225	0.556789	0.571	0.22	1.28437e-220
MCRS1	7.4814e-225	0.586951	0.794	0.441	1.35279e-220
OSGEP	1.34919e-224	0.844942	0.352	0.086	2.4396e-220
RFK	1.40585e-224	0.587857	0.859	0.622	2.54206e-220
IDH3B	1.96252e-224	0.601693	0.85	0.579	3.54864e-220
CDKN2AIPNL	2.06412e-224	0.61886	0.708	0.331	3.73235e-220
PDIA4	2.36983e-224	0.599107	0.654	0.28	4.28512e-220
POMP	2.40252e-224	0.637506	0.752	0.406	4.34424e-220
HSD17B8	2.4049e-224	0.799342	0.459	0.151	4.34855e-220
CIAO2A	2.48099e-224	0.529005	0.874	0.664	4.48612e-220
MICOS13	3.52906e-224	0.766034	0.521	0.187	6.38125e-220
PDCD11	4.20865e-224	0.597199	0.557	0.213	7.61007e-220
CC2D1A	6.96083e-224	0.655479	0.534	0.198	1.25866e-219
CHRNA5	9.47296e-224	0.772625	0.428	0.13	1.7129e-219
MKNK1	1.04544e-223	0.73291	0.491	0.17	1.89037e-219
NBEAL2	1.17517e-223	0.675152	0.493	0.171	2.12494e-219
HR	1.44299e-223	0.681803	0.548	0.212	2.60921e-219
GATC	1.68465e-223	0.572707	0.624	0.259	3.04618e-219
TRAM1	1.72509e-223	0.474324	0.953	0.893	3.11931e-219
PAAF1	1.76078e-223	0.600446	0.614	0.255	3.18385e-219
VPS29	1.95031e-223	0.675098	0.582	0.23	3.52655e-219
TXNDC12	1.97991e-223	0.574995	0.849	0.585	3.58008e-219
ZNF512	2.26576e-223	0.541998	0.708	0.344	4.09694e-219
THOP1	2.54199e-223	0.481	0.575	0.226	4.59642e-219
AP3S2	2.91481e-223	0.586493	0.855	0.604	5.27056e-219
APOL6	3.04217e-223	0.673627	0.523	0.19	5.50086e-219
C4orf33	3.27379e-223	0.634134	0.556	0.214	5.91966e-219
VANGL1	3.76387e-223	0.51853	0.525	0.188	6.80584e-219
FH	3.79618e-223	0.656901	0.762	0.411	6.86425e-219
PGPEP1	3.86606e-223	0.603281	0.693	0.333	6.99061e-219
PEG10	3.90842e-223	0.509102	0.749	0.392	7.06721e-219
RTKN	4.29517e-223	0.6911	0.508	0.181	7.76653e-219
FIS1	4.53468e-223	0.600017	0.834	0.544	8.1996e-219
ULK3	7.38216e-223	0.914045	0.3	0.058	1.33484e-218
RAMAC	7.8562e-223	0.584537	0.675	0.302	1.42056e-218
DHFR2	8.07933e-223	0.793959	0.372	0.097	1.46091e-218
LRRC45	9.07299e-223	0.925155	0.348	0.084	1.64058e-218
NCOA5	1.1017e-222	0.711189	0.443	0.139	1.99209e-218
MFGE8	1.54941e-222	0.596504	0.875	0.643	2.80164e-218
PSMD6	1.70771e-222	0.590117	0.756	0.397	3.08788e-218
SMARCAD1	1.76093e-222	0.570068	0.574	0.222	3.18412e-218
SMO	1.76721e-222	0.748259	0.592	0.243	3.19546e-218
TSPAN8	2.08913e-222	1.40466	0.435	0.16	3.77757e-218
DGKG	2.19082e-222	1.2289	0.338	0.08	3.96145e-218
THSD7A	2.45982e-222	0.520289	0.715	0.339	4.44785e-218
BOC	5.88382e-222	1.30715	0.305	0.061	1.06391e-217
C15orf41	7.92849e-222	0.908094	0.387	0.107	1.43363e-217
PARP12	9.27308e-222	0.605009	0.498	0.177	1.67676e-217
ACAD8	1.00619e-221	1.00468	0.379	0.103	1.8194e-217
DCBLD1	1.39229e-221	0.437388	0.655	0.289	2.51754e-217
LYRM2	1.52675e-221	0.617209	0.394	0.109	2.76067e-217
NAA40	1.68839e-221	0.860586	0.344	0.082	3.05294e-217
PPP2CA	2.04233e-221	0.568281	0.835	0.55	3.69295e-217
MTG1	3.03146e-221	0.544073	0.702	0.329	5.48149e-217
IPO4	4.22706e-221	0.983432	0.304	0.061	7.64337e-217
ABHD3	4.36664e-221	0.46204	0.561	0.215	7.89577e-217
PSMC1	5.06044e-221	0.620132	0.8	0.47	9.15028e-217
COX14	5.48969e-221	0.464789	0.903	0.758	9.92646e-217
POMT1	9.59162e-221	0.653465	0.446	0.141	1.73436e-216
MRS2	1.51445e-220	0.473757	0.579	0.229	2.73844e-216
DIPK1B	1.7569e-220	0.807051	0.556	0.224	3.17683e-216
ATP5PO	2.32257e-220	0.580435	0.67	0.3	4.19968e-216
TGFBRAP1	2.72552e-220	0.53926	0.62	0.263	4.92828e-216
SHLD1	2.73618e-220	0.607476	0.604	0.249	4.94756e-216
SPATA33	3.22352e-220	0.395368	0.486	0.166	5.82877e-216
DIXDC1	4.05465e-220	0.795809	0.428	0.133	7.33162e-216
VPS50	4.09502e-220	0.858042	0.392	0.111	7.40462e-216
DEGS2	4.15489e-220	1.11779	0.37	0.1	7.51287e-216
HSPB11	4.43434e-220	0.504098	0.7	0.333	8.01818e-216
TNFSF10	4.58332e-220	0.770497	0.665	0.311	8.28755e-216
TTC30B	5.17151e-220	0.966692	0.304	0.061	9.35112e-216
FKRP	5.78732e-220	0.572833	0.452	0.145	1.04646e-215
WDR25	7.98468e-220	0.74049	0.452	0.146	1.44379e-215
GPRC5B	8.16233e-220	0.694978	0.454	0.15	1.47591e-215
MOAP1	8.4023e-220	0.649708	0.749	0.397	1.5193e-215
MAP9	9.79541e-220	0.572469	0.582	0.235	1.77121e-215
PPIL2	9.92499e-220	0.584129	0.486	0.168	1.79464e-215
LMAN2L	1.01577e-219	0.61419	0.66	0.3	1.83672e-215
CBR4	1.25697e-219	0.91016	0.431	0.136	2.27286e-215
PARP14	1.5269e-219	0.587534	0.707	0.334	2.76094e-215
TIMM23	1.87589e-219	0.557879	0.862	0.616	3.39198e-215
RABIF	2.0852e-219	0.56582	0.56	0.216	3.77046e-215
LRRC8D	2.32468e-219	0.554452	0.639	0.277	4.20349e-215
DNPEP	2.39555e-219	0.595683	0.718	0.353	4.33163e-215
GTF2E1	2.45587e-219	0.54517	0.532	0.196	4.4407e-215
TTC12	2.49607e-219	1.06578	0.314	0.067	4.5134e-215
NUDT19	2.58597e-219	0.559434	0.737	0.375	4.67596e-215
AUP1	2.79226e-219	0.562388	0.843	0.588	5.04896e-215
NCDN	2.96071e-219	0.648829	0.435	0.136	5.35356e-215
FBXO2	3.28356e-219	0.660482	0.557	0.219	5.93734e-215
PODXL2	4.00827e-219	1.59732	0.31	0.066	7.24775e-215
IFT140	4.08763e-219	0.639024	0.452	0.147	7.39126e-215
TRIM16L	4.89427e-219	0.59569	0.736	0.372	8.84982e-215
EXTL2	6.60636e-219	1.04275	0.334	0.079	1.19456e-214
ZNF76	7.4829e-219	0.827431	0.364	0.094	1.35306e-214
DNMT3A	7.62989e-219	0.593408	0.635	0.276	1.37964e-214
DNAL1	1.01712e-218	0.63274	0.454	0.146	1.83916e-214
CAD	1.07513e-218	0.673349	0.651	0.293	1.94405e-214
BBS4	1.47135e-218	0.593467	0.672	0.31	2.6605e-214
SH3BP4	1.70203e-218	0.635653	0.7	0.338	3.07761e-214
FOCAD	2.46627e-218	0.640419	0.657	0.293	4.45951e-214
NR4A1	3.08907e-218	0.871982	0.853	0.655	5.58565e-214
SYNGR1	3.89402e-218	0.909043	0.45	0.149	7.04117e-214
CHMP1B	3.90909e-218	0.507868	0.91	0.774	7.06842e-214
DHRS7	4.98343e-218	0.478117	0.909	0.78	9.01103e-214
SLC25A23	5.44621e-218	0.64763	0.767	0.42	9.84783e-214
COQ6	6.70482e-218	0.552991	0.611	0.259	1.21236e-213
AXIN2	6.73547e-218	0.616701	0.391	0.11	1.21791e-213
CHST10	7.50913e-218	1.18791	0.352	0.088	1.3578e-213
[truncated: 1,535 more rows]

## Sheet: Table S.5
Genes associated with persistence	Genes associated with resistance
MTOR	PLEKHN1
MTHFR	ISG15
CASP9	TNFRSF18
PINK1	TNFRSF4
RPA2	CPTP
OPRD1	DVL1
LAPTM5	ATAD3A
HDAC1	MMP23B
BMP8A	NADK
HECTD3	CALML6
DMBX1	PRKCZ
JUN	SKI
JAK1	PANK4
PKN2	HES5
GFI1	PRDM16
DPYD	MEGF6
RBM15	TP73
MCL1	DFFB
SETDB1	CHD5
S100A9	RNF207
SHE	ICMT
MUC1	ACOT7
PKLR	TNFRSF25
NES	NOL9
ATF6	CAMTA1
DPT	VAMP3
PRDX6	PER3
PDC	TNFRSF9
PTGS2	ERRFI1
KDM5B	RERE
ATF3	ENO1
PARP1	CA6
MTR	H6PD
AKT3	SLC25A33
NLRP3	PIK3CD
ADAM17	CTNNBIP1
RRM2	NMNAT1
LPIN1	KIF1B
MATN3	PGD
HADHA	CENPS
PREB	CORT
UCN	DFFA
ALK	SRM
SPR	EXOSC10
GLI2	MTOR
FAP	FBXO2
SP3	FBXO44
ERBB4	FBXO6
CRYBA2	MAD2L2
IRS1	MTHFR
UGT1A1	NPPB
HDAC4	PLOD1
BOK	MFN2
DTYMK	TNFRSF1B
ITPR1	PDPN
RAD18	PRDM2
FANCD2	EFHD2
VHL	CASP9
RAB5A	AGMAT
CCK	DDI2
HIGD1A	SPEN
CCR2	CLCNKB
MST1R	EPHA2
CD47	SZRD1
GSK3B	NBPF1
RHO	MFAP2
RYK	SDHB
PIK3CB	PADI2
RBP2	PADI1
ATR	PADI3
CP	PADI4
WWTR1	RCC2
P2RY12	ALDH4A1
SI	MRTO4
PIK3CA	CAPZB
USP13	NBL1
HRG	OTUD3
BCL6	PLA2G2A
CCDC50	PLA2G2D
HES1	CAMK2N1
FGFR3	MUL1
KIT	CDA
KDR	PINK1
CLOCK	DDOST
UGT2B7	HP1BP3
DCK	EIF4G3
GC	ECE1
CXCL3	ALPL
BTC	RAP1GAP
CXCL11	USP48
AFF1	HSPG2
ABCG2	WNT4
EGF	C1QA
FGF2	EPHB2
IL15	KDM1A
USP38	LUZP1
GAB1	HTR1D
CASP3	TCEA3
ACSL1	E2F2
BRD9	ID3
C6	GALE
NDUFS4	FUCA1
CDK7	SRSF10
DHFR	GRHL3
PAM	RUNX3
LOX	SYF2
VDAC1	SELENON
SPOCK1	STMN1
FGF1	ZNF593
CD74	CD52
DUSP1	LIN28A
CLTB	ARID1A
SQSTM1	PIGV
JARID2	SFN
SOX4	SLC9A1
TNF	FGR
EHMT2	IFI6
BRD2	THEMIS2
HMGA1	RPA2
GLP1R	EYA3
PTK7	SESN2
GFRAL	TAF12
CGAS	RAB42
BVES	YTHDF2
CD24	MECR
FYN	MATN1
ROS1	LAPTM5
ESR1	SDC3
OPRM1	PUM1
ABCB5	FABP3
IL6	TINAGL1
NPC1L1	COL16A1
IGFBP3	SPOCD1
EGFR	KHDRBS1
CHCHD2	LCK
CD36	HDAC1
CROT	MARCKSL1
ABCB1	RBBP4
CYP51A1	KIAA1522
CDK6	YARS
CYP3A4	S100PBP
MET	FNDC5
TRIM24	HMGB4
BRAF	GJB4
PIP	GJB3
EZH2	SFPQ
SHH	TFAP2E
HR	PSMB2
FGFR1	CLSPN
LYN	AGO1
MOS	THRAP3
GGH	STK40
SGK3	CSF3R
MSC	SNIP1
FABP4	GNL2
CA3	RSPO1
CA2	CDCA8
RIPK2	EPHA10
GEM	YRDC
MYC	MTF1
FAM49B	MYCBP
TG	RHBDL2
NDRG1	BMP8A
GML	MYCL
GNE	MFSD2A
MELK	CAP1
SMC5	RLF
ALDH1A1	CTPS1
TLR4	FOXO6
CDK9	FOXJ3
SET	PPCS
ABL1	YBX1
NOTCH1	P3H1
PFKFB3	SLC2A1
VIM	TIE1
BMI1	MPL
MAP3K8	CDC20
KIF5B	KDM4A
RET	ST3GAL3
CHAT	ARTN
CDK1	DPH2
NRBF2	ATP6V0B
TET1	B4GALT2
HK1	KLF17
NODAL	KIF2C
ADK	PLK3
PTEN	PTCH2
FGFR2	HECTD3
OAT	HPDL
NPS	MUTYH
MKI67	PRDX1
HRAS	AKR1A1
SCT	NASP
TH	IPP
CDKN1C	PIK3R3
WEE1	TSPAN1
CAPRIN1	RAD54L
CAT	UQCRH
CD44	NSUN4
CTNND1	FAAH
PRDX5	MKNK1
CCS	CYP4B1
PC	CYP4Z1
KMT5B	TAL1
CCND1	STIL
FADD	CMPK1
UCP2	FOXD2
YAP1	ELAVL4
BIRC3	FAF1
BIRC2	CDKN2C
MMP3	EPS15
MMP13	RAB3B
PTS	TXNDC12
DRD2	ZFYVE9
KMT2A	ORC1
CBL	GPX7
ETS1	ZYG11B
KDM5A	PODN
FOXM1	CPT2
VAMP1	LRP8
PTMS	GLIS1
CD4	DHCR24
STYK1	PCSK9
KRAS	USP24
WNT1	PRKAA2
KRT7	OMA1
CDK2	TACSTD2
ERBB3	JUN
CS	CYP2J2
GLI1	L1TD1
CDK4	USP1
MDM2	DOCK7
DUSP6	ANGPTL3
APAF1	ATG4C
IGF1	FOXD3
ASCL1	ROR1
ALKBH2	JAK1
SIRT4	AK4
MSI1	LEPR
ULK1	PDE4B
FLT3	GADD45A
FOXO1	GNG12
NUDT15	WLS
SETDB2	DEPDC1
F10	SRSF11
GAS6	CTH
MMP14	PTGER3
CHMP4A	ZRANB2
RIPK3	CRYZ
FOXA1	ACADM
SAV1	NEXN
MAX	FUBP1
NPC2	DNAJB4
GSC	IFI44L
AKT1	IFI44
BMF	PRKACB
RAD51	SAMD13
SNAP23	LPAR3
GCNT3	MCOLN3
MAP2K1	BCL10
SMAD3	DDAH1
FEM1B	CCN1
CTSH	ODF2L
BCL2A1	CLCA4
IGF1R	HS2ST1
ALDH1A3	LMO4
AXIN1	PKN2
PGP	GTF2B
CREBBP	GBP3
SOCS1	GBP1
PLK1	GBP2
PYCARD	GBP5
NOD2	LRRC8B
CYLD	LRRC8C
MMP2	LRRC8D
MT2A	ZNF326
NQO1	ZNF644
DHODH	HFM1
GLG1	CDC7
ABR	TGFBR3
TP53	BRDT
KDM6B	EPHX4
AURKB	GFI1
NA	MTF2
USP22	CCDC18
KSR1	DR1
NOS2	BCAR3
NF1	GCLM
CCL2	ABCA4
SLFN11	ABCD3
MED1	F3
ERBB2	CNN3
STAT3	PTBP2
BECN1	DPYD
BRCA1	SNX7
WNT3	AGL
COIL	DBT
LPO	RTCA
ERN1	VCAM1
ACOX1	S1PR1
FASN	COL11A1
TYMS	PRMT6
GATA6	VAV3
IMPACT	HENMT1
SMAD2	KIAA1324
SMAD4	SARS
BCL2	CELSR2
GPX4	SORT1
STK11	PSMA5
CD70	GSTM1
C3	GSTM3
DNMT1	CSF1
CDC37	AHCYL1
KEAP1	RBM15
SMARCA4	LAMTOR5
NOTCH3	CD53
BRD4	DRAM2
GDF15	CHI3L2
FXYD3	OVGP1
DLL3	RAP1A
DYRK1B	WNT2B
MIA	ST7L
AXL	CAPZA1
TGFB1	MOV10
ERCC1	RHOC
DBP	SLC16A1
BAX	MAGI3
PCNA	PTPN22
RALGAPA2	DCLRE1B
SRC	HIPK1
HNF4A	OLFML3
ADA	TRIM33
UBE2C	NRAS
SNAI1	CSDE1
CEBPB	TSPAN2
PTPN1	NGF
AURKA	VANGL1
RUNX1	SLC22A15
MX1	CD58
SLC19A1	CD2
BID	MAN1A2
TXNRD2	TBX15
COMT	HSD3B1
BCR	PHGDH
LIF	HMGCS2
MB	REG4
APOBEC3A	NOTCH2
APOBEC3B	PDZK1
ATF4	CD160
ADSL	PIAS3
EP300	ANKRD35
CYP2D6	ITGA10
PIM3	PEX11B
TYMP	RBM8A
PIR	TXNIP
BMX	FMO5
SMS	BCL9
KDM6A	SF3B4
HDAC6	MTMR11
FOXP3	VPS45
AR	PLEKHO1
MED12	PRPF3
OGT	ECM1
HDAC8	MCL1
ATRX	GOLPH3L
CLDN2	HORMAD1
ACSL4	CTSS
XIAP	ARNT
IRAK1	SETDB1
TAZ	CERS2
G6PD	MLLT11
SRY	PIP5K1A
KDM5D	PSMD4
	ZNF687
	SELENBP1
	POGZ
	TUFT1
	RORC
	THEM4
	S100A10
	S100A11
	TCHH
	FLG
	FLG2
	IVL
	LOR
	S100A9
	S100A12
	S100A8
	S100A6
	S100A4
	S100A3
	S100A2
	S100A16
	S100A14
	S100A13
	S100A1
	CHTOP
	ILF2
	NPR1
	GATAD2B
	DENND4B
	CRTC2
	CREB3L4
	JTB
	RAB13
	UBAP2L
	HAX1
	IL6R
	SHE
	ADAR
	KCNN3
	PMVK
	PYGO2
	SHC1
	CKS1B
	DCST1
	EFNA4
	EFNA3
	EFNA1
	TRIM46
	MUC1
	THBS3
	GBA
	SCAMP3
	CLK2
	FDPS
	DAP3
	RIT1
	ARHGEF2
	SSR2
	UBQLN4
	RAB25
	MEX3A
	LMNA
	BGLAP
	SMG5
	CCT3
	MEF2D
	IQGAP3
	NES
	CRABP2
	HDGF
	PRCC
	NTRK1
	PEAR1
	FCRL3
	CD5L
	CD1D
	CD1A
	CD1B
	IFI16
	AIM2
	ACKR1
	APCS
	CRP
	TAGLN2
	CASQ1
	PEA15
	DCAF8
	SLAMF6
	CD48
	SLAMF7
	USF1
	NECTIN4
	DEDD
	USP21
	APOA2
	TOMM40L
	NR1I3
	FCGR3A
	FCRLB
	ATF6
	OLFML2B
	UHMK1
	UAP1
	DDR2
	RGS5
	NUF2
	PBX1
	MGST3
	TMCO1
	UCK2
	MAEL
	POU2F1
	MPC2
	TIPRL
	XCL1
	DPT
	ATP1B1
	F5
	SELP
	C1orf112
	SELL
	SELE
	PRRX1
	MYOC
	DNM3
	FASLG
	TNFSF4
	PRDX6
	KLHL20
	CENPL
	DARS2
	TNN
	TNR
	COP1
	RASAL2
	ABL2
	SOAT1
	QSOX1
	STX6
	IER5
	CACNA1E
	GLUL
	RGS16
	DHX9
	LAMC1
	LAMC2
	NIBAN1
	RNF2
	HMCN1
	TPR
	PDC
	PTGS2
	PLA2G4A
	BRINP3
	RGS1
	RGS2
	UCHL5
	CFH
	CFHR3
	ASPM
	NEK7
	PTPRC
	ZNF281
	KIF14
	LAD1
	TNNI1
	CSRP1
	NAV1
	LMOD1
	ELF3
	LGR6
	UBE2T
	PPP1R12B
	SYT2
	KDM5B
	RABIF
	CYB5R1
	PPFIA4
	CHI3L1
	BTG2
	FMOD
	ATP2B4
	LAX1
	SNRPE
	SOX13
	REN
	KISS1
	PIK3C2B
	MDM4
	CNTN2
	DSTYK
	BLACAT1
	RAB7B
	CTSE
	IKBKE
	RASSF5
	MAPKAPK2
	IL10
	IL20
	IL24
	PIGR
	YOD1
	C4BPA
	CD55
	CR2
	CR1
	CD46
	CD34
	LAMB3
	G0S2
	IRF6
	HHAT
	TRAF5
	NEK2
	DTL
	PPP2R5A
	ATF3
	BATF3
	FLVCR1
	VASH2
	ANGEL2
	PROX1
	SMYD2
	PTPN14
	CENPF
	ESRRG
	TGFB2
	LYPLAL1
	SLC30A10
	C1orf115
	DUSP10
	TAF1A
	MIA3
	TLR5
	CAPN2
	NVL
	LBR
	ENAH
	PYCR2
	MIXL1
	LIN9
	PARP1
	PSEN2
	SNAP47
	JMJD4
	WNT3A
	ARF1
	OBSCN
	TRIM11
	TRIM17
	RAB4A
	ACTA1
	ABCB10
	TAF5L
	AGT
	CAPN9
	TTC13
	ARV1
	COA6
	IRF2BP2
	TOMM20
	GGPS1
	TBCE
	LYST
	NID1
	ERO1B
	HEATR1
	ACTN2
	MTR
	CHRM3
	GREM2
	FH
	OPN3
	EXO1
	MAP1LC3C
	SDCCAG8
	AKT3
	ADSS
	HNRNPU
	KIF26B
	SMYD3
	CNST
	NLRP3
	TRIM58
	ZNF692
	PXDN
	RSAD2
	RNF144A
	ID2
	ADAM17
	YWHAQ
	KLF11
	RRM2
	HPCAL1
	ODC1
	PDIA6
	ROCK2
	E2F6
	GREB1
	LPIN1
	TRIB2
	MYCNOS
	MYCN
	VSNL1
	SMC6
	MATN3
	LAPTM4A
	SDC1
	PUM2
	RHOB
	APOB
	KLHL29
	UBXN2A
	FKBP1B
	TP53I3
	CENPO
	POMC
	DNMT3A
	DTNB
	ASXL2
	RAB10
	HADHA
	SELENOI
	KCNK3
	CENPA
	EMILIN1
	CGREF1
	PREB
	SLC5A6
	CAD
	SLC30A3
	UCN
	EIF2B4
	IFT172
	GCKR
	GPN1
	FOSL2
	PPP1CB
	WDR43
	ALK
	YPEL5
	LBH
	LCLAT1
	GALNT14
	EHD3
	XDH
	BIRC6
	LTBP1
	RASGRP3
	FAM98A
	CRIM1
	VIT
	STRN
	EIF2AK2
	PRKD3
	CDC42EP3
	CYP1B1
	GALM
	SRSF7
	SOS1
	MAP4K3
	THUMPD2
	SLC8A1
	EML4
	MTA3
	ZFP36L2
	ABCG5
	ABCG8
	LRPPRC
	PPM1B
	SIX2
	PRKCE
	EPAS1
	RHOQ
	PIGF
	SOCS5
	EPCAM
	MSH2
	MSH6
	FBXO11
	FSHR
	PSME4
	SPTBN1
	RTN4
	MTIF2
	EFEMP1
	VRK2
	FANCL
	BCL11A
	REL
	USP34
	XPO1
	FAM161A
	CCT4
	TMEM17
	EHBP1
	MDH1
	UGP2
	PELI1
	RAB1A
	ACTR2
	SPRED2
	MEIS1
	PPP3R1
	ARHGAP25
	ANTXR1
	AAK1
	ANXA4
	MXD1
	PCBP1
	TIA1
	SNRPG
	TGFA
	ATP6V1B1
	SPR
	EGR4
	STAMBP
	ACTG2
	TET3
	BOLA3
	MTHFD2
	WDR54
	RTKN
	INO80B
	WBP1
	TTC31
	LBX2
	PCGF1
	TLX2
	HTRA2
	LOXL3
	DOK1
	M1AP
	HK2
	TACR1
	REG1A
	TMSB10
	TGOLN2
	ELMOD3
	CAPG
	MAT2A
	VAMP8
	USP39
	ATOH8
	ST3GAL5
	IMMT
	KDM3A
	RMND5A
	CD8A
	KRCC1
	FABP1
	EIF2AK3
	IGKC
	MAL
	PROM2
	DUSP2
	STARD7
	NCAPH
	ARID5A
	SEMA4C
	ANKRD36
	ZAP70
	MGAT4A
	TSGA10
	MITD1
	TXNDC9
	REV1
	AFF3
	NMS
	RNF149
	CREG2
	MAP4K4
	IL1R2
	IL1R1
	IL1RL2
	IL1RL1
	SLC9A2
	TMEM182
	POU3F3
	TGFBRAP1
	FHL2
	NCK2
	EDAR
	BUB1
	BCL2L11
	ANAPC1
	MERTK
	TTL
	SLC20A1
	CKAP2L
	IL1A
	IL1B
	IL37
	IL1RN
	PAX8
	SLC35F5
	ACTR3
	INSIG2
	EN1
	MARCO
	STEAP3
	DBI
	PTPN4
	EPB41L5
	RALB
	INHBB
	GLI2
	CLASP1
	NIFK
	TSN
	BIN1
	ERCC3
	MAP3K2
	PROC
	IWS1
	UGGT1
	RAB6C
	CCDC115
	IMP4
	PTPN18
	ARHGEF4
	LYPD1
	NCKAP5
	MGAT5
	R3HDM1
	LCT
	MCM6
	DARS
	CXCR4
	THSD7B
	HNMT
	SPOPL
	LRP1B
	KYNU
	ZEB2
	ACVR2A
	RND3
	NMI
	RIF1
	NEB
	CACNB4
	NR4A2
	ACVR1C
	ACVR1
	TANC1
	BAZ2B
	PLA2R1
	ITGB6
	RBMS1
	TANK
	PSMD14
	DPP4
	FAP
	IFIH1
	GCA
	SCN3A
	CSRNP3
	GALNT3
	SCN1A
	CERS6
	SPC25
	G6PC2
	ABCB11
	METTL5
	UBR3
	SP5
	GAD1
	TLK1
	CYBRD1
	HAT1
	DLX2
	ITGA6
	PDK1
	CDCA7
	SP3
	GPR155
	ATF2
	HOXD10
	HOXD9
	HOXD8
	HOXD3
	MTX2
	NFE2L2
	AGPS
	PRKRA
	PJVK
	FKBP7
	TTN
	ITGA4
	NEUROD1
	FRZB
	NCKAP1
	ITGAV
	FAM171B
	CALCRL
	TFPI
	GULP1
	COL3A1
	COL5A2
	SLC40A1
	OSGEPL1
	PMS1
	NAB1
	GLS
	STAT1
	STAT4
	MYO1B
	CAVIN2
	TMEFF2
	SLC39A10
	HECW2
	CCDC150
	SF3B1
	HSPD1
	HSPE1
	PLCL1
	SATB2
	SGO2
	AOX1
	CLK1
	ORC2
	CFLAR
	CASP10
	CASP8
	TRAK2
	CDK15
	FZD7
	NOP58
	BMPR2
	FAM117B
	CARF
	ABI2
	CD28
	CTLA4
	ICOS
	NRP2
	NDUFS1
	CPO
	KLF7
	CREB1
	FZD5
	IDH1
	MAP2
	RPE
	CPS1
	ERBB4
	BARD1
	ABCA12
	ATIC
	FN1
	PECR
	XRCC5
	IGFBP2
	IGFBP5
	CXCR2
	CXCR1
	GPBAR1
	AAMP
	TMBIM1
	CTDSP1
	USP37
	RNF25
	CYP27A1
	WNT6
	WNT10A
	IHH
	NHEJ1
	ABCB6
	ATG9A
	STK16
	DES
	SPEG
	EPHA4
	PAX3
	ACSL3
	KCNE4
	WDFY1
	SERPINE2
	CUL3
	IRS1
	MFF
	CCL20
	PID1
	TRIP12
	SLC16A14
	SP140
	CAB39
	GPR55
	PSMD1
	HTR2B
	B3GNT7
	NCL
	PDE6D
	DIS3L2
	ALPP
	ALPI
	TIGD1
	NGEF
	NEU2
	ATG16L1
	SAG
	UGT1A8
	UGT1A10
	UGT1A9
	UGT1A4
	UGT1A1
	HJURP
	TRPM8
	ARL4C
	ACKR3
	COL6A3
	MLPH
	RAB17
	LRRFIP1
	UBE2F
	ILKAP
	PER2
	TWIST2
	HDAC4
	GPC1
	DUSP28
	GPR35
	AGXT
	SNED1
	BOK
	ATG4B
	DTYMK
	ING5
	PDCD1
	CHL1
	CRBN
	ITPR1
	BHLHE40
	EDEM1
	LMCD1
	OXTR
	RAD18
	SETD5
	BRPF1
	OGG1
	FANCD2
	VHL
	SEC13
	SLC6A1
	HRH1
	ATG7
	VGLL4
	TIMP4
	PPARG
	RAF1
	HDAC11
	WNT7A
	TMEM43
	XPC
	SLC6A6
	FGD5
	NR2C2
	SH3BP5
	ANKRD28
	RFTN1
	DAZL
	TBC1D5
	SATB1
	RAB5A
	KAT2B
	NR1D2
	THRB
	RARB
	TOP2B
	EOMES
	CMC1
	RBMS3
	TGFBR2
	ZNF860
	CMTM6
	CCR4
	GLB1
	CRTAP
	FBXL2
	PDCD6IP
	ARPP21
	MLH1
	ITGA9
	CTDSPL
	MYD88
	NA
	ACVR2B
	SCN5A
	CX3CR1
	CCR8
	CTNNB1
	ULK4
	CCK
	GASK1A
	ABHD5
	TOPAZ1
	KIF15
	ZDHHC3
	CLEC3B
	CDCP1
	TMEM158
	LIMD1
	SACM1L
	LZTFL1
	CCR9
	CXCR6
	CCR3
	CCR1
	CCR2
	CCR5
	LTF
	KIF9
	PTPN23
	SCAP
	MAP4
	CDC25A
	CAMP
	CCDC51
	ATRIP
	PFKFB4
	COL7A1
	UQCRC1
	PRKAR2A
	IMPDH2
	QRICH1
	LAMB2
	USP4
	RHOA
	AMT
	BSN
	MST1
	MST1R
	RBM5
	SEMA3F
	SEMA3B
	HYAL3
	HYAL1
	RASSF1
	ZMYND10
	NPRL2
	CISH
	MAPKAPK3
	RBM15B
	RRP9
	PARP3
	DUSP7
	POC1A
	ALAS1
	TLR9
	BAP1
	TNNC1
	STAB1
	PBRM1
	GNL3
	ITIH3
	SFMBT1
	RFT1
	PRKCD
	DCP1A
	IL17RB
	WNT5A
	CCDC66
	SLMAP
	FLNB
	DNASE1L3
	PDHB
	KCTD6
	ACOX2
	FHIT
	ADAMTS9
	LRIG1
	EOGT
	MITF
	FOXP1
	PROK2
	RYBP
	SHQ1
	ROBO2
	ROBO1
	GBE1
	CADM2
	VGLL3
	CHMP2B
	EPHA3
	PROS1
	ARL13B
	NSUN3
	EPHA6
	GPR15
	ST3GAL6
	DCBLD2
	COL8A1
	FILIP1L
	NIT2
	TMEM45A
	TFG
	ALCAM
	CBLB
	CD47
	CIP2A
	DPPA2
	CD96
	ZBED2
	TAGLN3
	CD200
	BTLA
	ATG3
	CCDC80
	CD200R1
	BOC
	SIDT1
	ATP6V1A
	GRAMD1C
	TIGIT
	GAP43
	LSAMP
	CD80
	POPDC2
	NR1I2
	GSK3B
	FSTL1
	HGD
	POLQ
	CD86
	CASR
	CSTA
	PARP9
	DTX3L
	PARP14
	PDIA5
	UMPS
	ITGB5
	MUC13
	HEG1
	SLC12A8
	ALDH1L1
	KLF15
	TXNRD3
	PLXNA1
	MCM2
	ABTB1
	MGLL
	RUVBL1
	GATA2
	RPN1
	RAB7A
	CNBP
	COPG1
	MBD4
	RHO
	NEK11
	NPHP3
	TOPBP1
	TF
	RYK
	AMOTL2
	KY
	STAG1
	NCK1
	IL20RB
	CLDN18
	MRAS
	PIK3CB
	FOXL2
	RBP2
	RBP1
	ZBTB38
	ATP1B3
	GK5
	ATR
	TRPC1
	PCOLCE2
	PLOD2
	PLSCR1
	ZIC1
	AGTR1
	CPB1
	CPA3
	HLTF
	CP
	TM4SF1
	TM4SF4
	WWTR1
	EIF2A
	SIAH2
	CLRN1
	GPR87
	P2RY12
	MBNL1
	P2RY1
	MME
	PLCH1
	GMPS
	KCNAB1
	CCNL1
	PTX3
	SHOX2
	LXN
	RARRES1
	SMC4
	TRIM59
	KPNA4
	NMD3
	SI
	BCHE
	PDCD10
	MECOM
	TERC
	SEC62
	PRKCI
	SKIL
	CLDN11
	EIF5A2
	TNIK
	PLD1
	TNFSF10
	NCEH1
	ECT2
	NLGN1
	TBL1XR1
	ZMAT3
	PIK3CA
	MFN1
	GNB4
	ACTL6A
	NDUFB5
	USP13
	FXR1
	SOX2
	ATP11B
	LAMP3
	B3GNT5
	KLHL24
	PARL
	ABCC5
	DVL3
	ALG3
	ECE2
	PSMD2
	EIF4G1
	POLR2H
	EPHB3
	EHHADH
	SENP2
	IGF2BP2
	ETV5
	AHSG
	HRG
	EIF4A2
	RFC4
	ADIPOQ
	ST6GAL1
	MASP1
	RTP4
	SST
	BCL6
	LPP
	TP63
	P3H2
	CLDN1
	CLDN16
	IL1RAP
	OSTN
	OPA1
	HES1
	LRRC15
	GP5
	TMEM44
	FAM43A
	ACAP2
	APOD
	MUC20
	MUC4
	TNK2
	TFRC
	PCYT1A
	TM4SF19
	UBXN7
	RNF168
	FBXO45
	PAK2
	SENP5
	NCBP2
	NCBP2AS2
	DLG1
	CPLX1
	GAK
	FGFRL1
	MAEA
	UVSSA
	NKX1-1
	TACC3
	FGFR3
	NSD2
	RNF4
	NOP14
	HTT
	DOK7
	ZBTB49
	MSX1
	WFS1
	S100P
	AFAP1
	ACOX3
	GPR78
	CPZ
	SLC2A9
	DRD5
	WDR1
	NKX3-2
	CPEB2
	FBXL5
	BST1
	CD38
	FGFBP2
	PROM1
	NCAPG
	SLIT2
	PPARGC1A
	SOD3
	PI4K2B
	ZCCHC4
	SLC34A2
	RBPJ
	PCDH7
	ARAP2
	KLF3
	TLR10
	TLR1
	TLR6
	TMEM156
	RFC1
	KLB
	LIAS
	UGDH
	RHOH
	RBM47
	APBB2
	UCHL1
	PHOX2B
	TEC
	SPATA18
	USP46
	RASL11B
	FIP1L1
	GSX2
	PDGFRA
	KIT
	KDR
	SRD5A3
	TMEM165
	CLOCK
	NMU
	PPAT
	PAICS
	HOPX
	REST
	IGFBP7
	EPHA5
	YTHDC1
	UGT2B17
	UGT2B10
	UGT2B7
	UGT2B11
	UGT2B4
	SULT1E1
	CSN2
	STATH
	FDCSP
	MUC7
	AMTN
	UTP3
	DCK
	SLC4A4
	GC
	ALB
	AFP
	AFM
	RASSF6
	CXCL8
	CXCL6
	CXCL1
	PF4
	PPBP
	CXCL5
	CXCL3
	CXCL2
	MTHFD2L
	EREG
	AREG
	BTC
	RCHY1
	G3BP2
	CXCL9
	CXCL10
	CXCL11
	CCNG2
	CXCL13
	ANXA3
	BMP2K
	FGF5
	PLAC8
	HPSE
	HELQ
	GPAT3
	NKX6-1
	WDFY3
	MAPK10
	PTPN13
	SLC10A6
	AFF1
	SPARCL1
	SPP1
	PKD2
	ABCG2
	HERC6
	HERC5
	HERC3
	NAP1L5
	FAM13A
	SNCA
	GRID2
	ATOH1
	NA
	PDLIM5
	BMPR1B
	UNC5C
	RAP1GDS1
	TSPAN5
	EIF4E
	ADH4
	ADH1A
	ADH1B
	ADH1C
	MTTP
	LAMTOR3
	PPP3CA
	BANK1
	SLC39A8
	NFKB1
	UBE2D3
	CISD2
	CENPE
	CXXC4
	TET2
	DKK2
	PAPSS1
	LEF1
	CASP6
	CFI
	EGF
	ELOVL6
	ENPEP
	PITX2
	TIFA
	ZGRF1
	ANK2
	CAMK2D
	UGT8
	METTL14
	MAD2L1
	ANXA5
	CCNA2
	TRPC3
	IL2
	IL21
	FGF2
	SPRY1
	FAT4
	HSPA4L
	PLK4
	PGRMC2
	SCLT1
	PCDH10
	SLC7A11
	RAB33B
	SETD7
	MGST2
	MAML3
	UCP1
	TBC1D9
	IL15
	INPP4B
	USP38
	GAB1
	HHIP
	ABCE1
	OTUD4
	SMAD1
	POU4F2
	EDNRA
	NR3C2
	MAB21L2
	FBXW7
	MND1
	TLR2
	SFRP2
	FGA
	FGG
	TDO2
	CTSO
	PDGFC
	RXFP1
	PPID
	RAPGEF2
	NAF1
	NPY1R
	MSMO1
	CPE
	ANXA10
	PALLD
	CBR4
	NEK1
	CLCN3
	HPF1
	HMGB2
	HAND2
	FBXO8
	HPGD
	VEGFC
	NEIL3
	AGA
	DCTD
	ING2
	IRF2
	CASP3
	PRIMPOL
	ACSL1
	TLR3
	CYP4V2
	F11
	FAT1
	CCDC127
	SDHA
	PDCD6
	AHRR
	EXOC3
	BRD9
	TRIP13
	NKD2
	SLC12A7
	TERT
	CLPTM1L
	LPCAT1
	IRX4
	NSUN2
	SRD5A1
	ADCY2
	SEMA5A
	DAP
	TRIO
	OTULIN
	FBXL7
	BASP1
	CDH18
	CDH12
	CDH6
	DROSHA
	GOLPH3
	ZFR
	SUB1
	ADAMTS12
	SLC45A2
	C1QTNF3
	RAI14
	RAD1
	PRLR
	IL7R
	UGT3A2
	SKP2
	SLC1A3
	NUP155
	GDNF
	LIFR
	OSMR
	RICTOR
	C9
	DAB2
	PTGER4
	PRKAA1
	CARD6
	C7
	C6
	OXCT1
	GHR
	SELENOP
	HMGCS1
	CCL28
	NNT
	FGF10
	EMB
	ISL1
	ITGA1
	ITGA2
	MOCS2
	FST
	ESM1
	GZMA
	CDC20B
	GPX8
	CCNO
	DHX29
	PLPP1
	SLC38A9
	DDX4
	IL31RA
	MAP3K1
	ACTBL2
	PLK2
	RAB3C
	PDE4D
	DEPDC1B
	ERCC8
	KIF2A
	RNF180
	ADAMTS6
	CENPK
	PPWD1
	CD180
	PIK3R1
	SLC30A5
	CCNB1
	CDK7
	TAF9
	RAD17
	MAP1B
	FOXD1
	NSA2
	HMGCR
	IQGAP2
	F2RL2
	F2R
	F2RL1
	CRHBP
	AGGF1
	ZBED3
	OTP
	AP3B1
	HOMER1
	SPZ1
	ZFYVE16
	FAM151B
	DHFR
	MSH3
	SSBP2
	ATG10
	ATP6AP1L
	XRCC4
	VCAN
	EDIL3
	RASA1
	CCNH
	TMEM161B
	MEF2C
	POLR3G
	ADGRV1
	ARRDC3
	NR2F1
	MCTP1
	RHOBTB3
	GLRX
	CAST
	ERAP2
	RGMB
	CHD1
	ST8SIA4
	PAM
	NUDT12
	EFNA5
	FER
	TSLP
	CAMK4
	APC
	DCP2
	MCC
	YTHDC2
	KCNN2
	CDO1
	ATG12
	SEMA6A
	TNFAIP8
	HSD17B4
	FTMT
	LOX
	SNX2
	PPIC
	ZNF608
	ALDH7A1
	LMNB1
	SLC27A6
	CHSY3
	FNIP1
	ACSL6
	IL3
	CSF2
	P4HA2
	SLC22A4
	SLC22A5
	IRF1
	IL5
	RAD50
	IL13
	IL4
	KIF3A
	HSPA4
	VDAC1
	TCF7
	PPP2CA
	UBE2B
	SAR1B
	PITX1
	CXCL14
	IL9
	TGFBI
	SMAD5
	TRPC7
	SPOCK1
	HNRNPA0
	MYOT
	BRD8
	KIF20A
	CDC23
	GFRA3
	CDC25C
	KDM3B
	EGR1
	HSPA9
	CTNNA1
	TMEM173
	UBE2D2
	NRG2
	PURA
	HBEGF
	ANKHD1
	SRA1
	CD14
	NDUFA2
	IK
	PCDHB4
	PCDHB7
	PCDHB9
	PCDHB13
	PCDHB15
	PCDHGA1
	PCDHGA6
	HDAC3
	RELL2
	PCDH1
	DELE1
	SPRY4
	FGF1
	ARHGAP26
	NR3C1
	PRELID2
	SH3RF2
	LARS
	PPP2R2B
	SPINK1
	SPINK5
	SPINK13
	SPINK7
	ADRB2
	AFAP1L1
	IL17B
	CSNK1A1
	SLC26A2
	CSF1R
	PDGFRB
	CDX1
	CAMK2A
	ARSI
	CD74
	NDST1
	RBM22
	ZNF300
	GPX3
	TNIP1
	ANXA6
	CCDC69
	FAT2
	SPARC
	ATOX1
	GALNT10
	LARP1
	HAVCR2
	ITK
	CYFIP2
	SOX30
	CLINT1
	EBF1
	FABP6
	PTTG1
	ATP10B
	GABRA1
	HMMR
	RARS
	PANK3
	SLIT3
	SPDL1
	INSYN2B
	GABRP
	TLX3
	FGF18
	DUSP1
	CREBRF
	STC2
	CPEB4
	MSX2
	NOP16
	CLTB
	GPRIN1
	HK3
	FGFR4
	NSD1
	LMAN2
	RGS14
	F12
	DBN1
	PDLIM7
	DOK3
	TMED9
	B4GALT7
	NHP2
	COL23A1
	CANX
	MAML1
[truncated: 4,439 more rows]

## Sheet: Table S.6
Pathways	Genes
DTP_signature_DOWN	HK2	ERO1A	SCD	CCNB1IP1	PFKFB4	MSMO1	PRELID2	INSIG1	SQLE	PLP2	STARD4	ALDOC	HMGCR	SOD2	FUT11	GPI	PGM3	MZT1	KDELR2	MTHFD2	FAM210A	EIF4EBP1	DHCR7	CYP51A1	WDR45B	IDI1	UBA6	EBP	ECT2	TIMM9	RAD21	ASPH	ANP32B	MORF4L2	DDX50	FAM162A	CKS1B	ALKBH5	WAC	SEC23A	FDFT1	NOLC1	FBL	LRRC40	MSH6	IPO5	SUMO2	HNRNPC	FDPS
DTP_signature_UP	TP53INP1	TP53I3	WDR81	ALDH3B1	PLEKHA6	CAMK1	PRICKLE2	PKD2	ITIH2	CPM	SH3BGRL	DYRK1B	DHRS1	MXD4	DGKQ	BBS1	PIK3R1	LZTR1	EPB41L4A	MVP	WDR45	STK38	SLC36A1	LTBP3	ZMIZ2	ACCS	MYL5	NCDN	BMP1	FAM13B	CEP170B	RALGPS1	SIK3	CYP4F12	CLCF1	CPEB2	USP19	TRIM8	CALCOCO1	CC2D1B	YPEL3	MICAL1	RNF213	IRF9	WDR26	AXIN1	RNF44	ZBTB20	ARHGEF17
[truncated: 77 more columns]

## Sheet: Table S.7
Gene	Forward primer 5’-3’	Reverse primer 5’-3’	Hydrolysis probe
D7R	TTTAGCGATTCAAAGTACTGCTTTTT	GCAGTGACTTCGCTGCCATT	CGAAATGGTAATGCGTATGA
A10L	CTTCATACTCGCGATCCTCAAA	TCGCCAACAGGTTAAAGAAATTAA	TGGCGCTTCCAAACGTGCAATTT
NQO1	GCTGGTTTGAGCGAGTGTTC	CTGCCTTCTTACTCCGGAAGG	NA
FTL	CTTCCAGGACATCAAGAAGCCA	ATCCAAAAGGGCCTGGTTCA	NA
CPLX2	ATAGCAGAAGGAACCACCTCG	AGATGTGACAACCTGGCGGT	NA
EPHX1	AGCCGAGACCGAGCCAT	CCACCCATCTTCAAGTGGCA	NA
ALDH3A1	CACTTCCAGAGGGTGATGGG	AGGATGGTGGGGGCTATGTA	NA
HK2	TGACCAAGTGCAGAAGGTTG	TCTCCATCTCCTTGCGGAAC	NA
VEGFA	AAGTCCTGGAGCGTTCCCT	GCAACGCGAGTCTGTGTTTT	NA
ERO1A	AGGGACCAGATGCTTGGAAAAT	TCTCTTCACTTGTCCCTTGACC	NA
NDRG1	GGTGAAGCCTTTGGTGGAGA	AGTCTCGATGTCCTGCTCCT	NA
ITIH2	GAGATCCAACAGTGGGCGAA	TCCCATGCCCAAACTGAACA	NA
ZBTB20	TAAAGAGCGCGAGGAGGCAC	AGGAAGCTAAAGTGCCCAGAAT	NA
CPM	CAGGAAGGGATGGAAGCGTT	ACCCACAGGTTTCTACCTTTCA	NA
YPEL3	TGGATGATTGTCACCGGAGG	GACTGCCCTGGAAGGACTTG	NA
BBS1	TCCCCGTCTTCCTAGAGGTTT	GGGTGCTTGGAGTCTCTTCTC	NA
CALCOCO1	ATTTGTGTGGTCTTCCGTGC	ATTTGTGTGGTCTTCCGTGC	NA
SCD	GTGATGTTCCAGAGGAGGTACT	AAATACCAGGGCACAAGCGT	NA
INSIG1	GGCCGTGACTCCTCCTTTC	AAGAGGCGCTTCCTGGC	NA
MSMO1	CTCGCGGCCGTTCAGAATTA	ACAGCCAAGGATGCTGAACTAA	NA
SQLE	GCCTGCCTTTCATTGGCTTC	TTCCTTTTCTGCGCCTCCTG	NA
STARD4	GCCTTGTCGTTTGGATTGGG	GCATCACACAGCAATTCTCTTCA	NA
RPLP0	CGTCCTCGTGGAAGTGACAT	TAGTTGGACTTGCAGGTCGC	NA

## Sheet: Table S.8
Pathway	Gene1	Gene2	Gene3	Gene4	Gene5	Gene6	Gene7	Gene8	Gene9	Gene10	Gene11	Gene12	Gene13	Gene14	Gene15	Gene16	Gene17	Gene18	Gene19	Gene20	Gene21	Gene22	Gene23	Gene24	Gene25	Gene26	Gene27	Gene28	Gene29	Gene30	Gene31	Gene32	Gene33	Gene34	Gene35	Gene36	Gene37	Gene38	Gene39	Gene40	Gene41	Gene42	Gene43	Gene44	Gene45	Gene46	Gene47	Gene48	Gene49
HALLMARK_ADIPOGENESIS	ABCA1	ABCB8	ACAA2	ACADL	ACADM	ACADS	ACLY	ACO2	ACOX1	ADCY6	ADIG	ADIPOQ	ADIPOR2	AGPAT3	AIFM1	AK2	ALDH2	ALDOA	ANGPT1	ANGPTL4	APLP2	APOE	ARAF	ARL4A	ATL2	ATP1B3	ATP5PO	BAZ2A	BCKDHA	BCL2L13	BCL6	C3	CAT	CAVIN1	CAVIN2	CCNG2	CD151	CD302	CD36	CDKN2C	CHCHD10	CHUK	CIDEA	CMBL	CMPK1	COL15A1	COL4A1	COQ3	COQ5
HALLMARK_ALLOGRAFT_REJECTION	AARS1	ABCE1	ABI1	ACHE	ACVR2A	AKT1	APBB1	B2M	BCAT1	BCL10	BCL3	BRCA1	C2	CAPG	CARTPT	CCL11	CCL13	CCL19	CCL2	CCL22	CCL4	CCL5	CCL7	CCND2	CCND3	CCR1	CCR2	CCR5	CD1D	CD2	CD247	CD28	CD3D	CD3E	CD3G	CD4	CD40	CD40LG	CD47	CD7	CD74	CD79A	CD80	CD86	CD8A	CD8B	CD96	CDKN2A	CFP
HALLMARK_ANDROGEN_RESPONSE	ABCC4	ABHD2	ACSL3	ACTN1	ADAMTS1	ADRM1	AKAP12	AKT1	ALDH1A3	ANKH	APPBP2	ARID5B	AZGP1	B2M	B4GALT1	BMPR1B	CAMKK2	CCND1	CCND3	CDC14B	CDK6	CENPN	DBI	DHCR24	DNAJB9	ELK4	ELL2	ELOVL5	FADS1	FKBP5	GNAI3	GPD1L	GSR	GUCY1A1	H1-0	HERC3	HMGCR	HMGCS1	HOMER2	HPGD	HSD17B14	IDI1	INPP4B	INSIG1	IQGAP2	ITGAV	KLK2	KLK3	KRT19
HALLMARK_ANGIOGENESIS	APOH	APP	CCND2	COL3A1	COL5A2	CXCL6	FGFR1	FSTL1	ITGAV	JAG1	JAG2	KCNJ8	LPL	LRPAP1	LUM	MSX1	NRP1	OLR1	PDGFA	PF4	PGLYRP1	POSTN	PRG2	PTK2	S100A4	SERPINA5	SLCO2A1	SPP1	STC1	THBD	TIMP1	TNFRSF21	VAV2	VCAN	VEGFA	VTN
HALLMARK_APICAL_JUNCTION	ACTA1	ACTB	ACTC1	ACTG1	ACTG2	ACTN1	ACTN2	ACTN3	ACTN4	ADAM15	ADAM23	ADAM9	ADAMTS5	ADRA1B	AKT2	AKT3	ALOX15B	AMH	AMIGO1	AMIGO2	ARHGEF6	ARPC2	ATP1A3	B4GALT1	BAIAP2	BMP1	CADM2	CADM3	CALB2	CAP1	CD209	CD274	CD276	CD34	CD86	CD99	CDH1	CDH11	CDH15	CDH3	CDH4	CDH6	CDH8	CDK8	CDSN	CERCAM	CLDN11	CLDN14	CLDN15
HALLMARK_APICAL_SURFACE	ADAM10	ADIPOR2	AFAP1L2	AKAP7	APP	ATP6V0A4	ATP8B1	B4GALT1	BRCA1	CD160	CROCC	CRYBG1	CX3CL1	DCBLD2	EFNA5	EPHB4	FLOT2	GAS1	GATA3	GHRL	GSTM3	HSPB1	IL2RB	IL2RG	LYN	LYPD3	MAL	MDGA1	NCOA6	NTNG1	PCSK9	PKHD1	PLAUR	RHCG	RTN4RL1	SCUBE1	SHROOM2	SLC22A12	SLC2A4	SLC34A3	SRPX	SULF2	THY1	TMEM8B
HALLMARK_APOPTOSIS	ADD1	AIFM3	ANKH	ANXA1	APP	ATF3	AVPR1A	BAX	BCAP31	BCL10	BCL2L1	BCL2L10	BCL2L11	BCL2L2	BGN	BID	BIK	BIRC3	BMF	BMP2	BNIP3L	BRCA1	BTG2	BTG3	CASP1	CASP2	CASP3	CASP4	CASP6	CASP7	CASP8	CASP9	CAV1	CCNA1	CCND1	CCND2	CD14	CD2	CD38	CD44	CD69	CDC25B	CDK2	CDKN1A	CDKN1B	CFLAR	CLU	CREBBP	CTH
HALLMARK_BILE_ACID_METABOLISM	ABCA1	ABCA2	ABCA3	ABCA4	ABCA5	ABCA6	ABCA8	ABCA9	ABCD1	ABCD2	ABCD3	ABCG4	ABCG8	ACSL1	ACSL5	AGXT	AKR1D1	ALDH1A1	ALDH8A1	ALDH9A1	AMACR	APOA1	AQP9	AR	ATXN1	BBOX1	BCAR3	BMP6	CAT	CH25H	CROT	CYP27A1	CYP39A1	CYP46A1	CYP7A1	CYP7B1	CYP8B1	DHCR24	DIO1	DIO2	EFHC1	EPHX2	FADS1	FADS2	FDXR	GC	GCLM	GNMT	GNPAT
HALLMARK_CHOLESTEROL_HOMEOSTASIS	ABCA2	ACAT2	ACSS2	ACTG1	ADH4	ALCAM	ALDOC	ANTXR2	ANXA13	ANXA5	ATF3	ATF5	ATXN2	AVPR1A	CBS	CD9	CHKA	CLU	CPEB2	CTNNB1	CXCL16	CYP51A1	DHCR7	EBP	ECH1	ERRFI1	ETHE1	FABP5	FADS2	FASN	FBXO6	FDFT1	FDPS	GLDC	GNAI1	GPX8	GSTM2	GUSB	HMGCR	HMGCS1	HSD17B7	IDI1	JAG1	LDLR	LGALS3	LGMN	LPL	LSS	MAL2
HALLMARK_COAGULATION	A2M	ACOX2	ADAM9	ANG	ANXA1	APOA1	APOC1	APOC2	APOC3	ARF4	BMP1	C1QA	C1R	C1S	C2	C3	C8A	C8B	C8G	C9	CAPN2	CAPN5	CASP9	CD9	CFB	CFD	CFH	CFI	CLU	COMP	CPB2	CPN1	CPQ	CRIP2	CSRP1	CTSB	CTSE	CTSH	CTSK	CTSO	CTSV	DCT	DPP4	DUSP14	DUSP6	F10	F11	F12	F13B
HALLMARK_COMPLEMENT	ACTN2	ADAM9	ADRA2B	AKAP10	ANG	ANXA5	APOA4	APOBEC3F	APOBEC3G	APOC1	ATOX1	BRPF3	C1QA	C1QC	C1R	C1S	C2	C3	C4BPB	C9	CA2	CALM1	CALM3	CASP1	CASP10	CASP3	CASP4	CASP5	CASP7	CASP9	CBLB	CCL5	CD36	CD40LG	CD46	CD55	CD59	CDA	CDH13	CDK5R1	CEBPB	CFB	CFH	CLU	COL4A2	CP	CPM	CPQ	CR1
HALLMARK_DNA_REPAIR	AAAS	ADA	ADCY6	ADRM1	AGO4	AK1	AK3	ALYREF	APRT	ARL6IP1	BCAM	BCAP31	BOLA2	BRF2	CANT1	CCNO	CDA	CETN2	CLP1	CMPK2	COX17	CSTF3	DAD1	DCTN4	DDB1	DDB2	DGCR8	DGUOK	DUT	EDF1	EIF1B	ELL	ELOA	ERCC1	ERCC2	ERCC3	ERCC4	ERCC5	ERCC8	FEN1	GMPR2	GPX4	GSDME	GTF2A2	GTF2B	GTF2F1	GTF2H1	GTF2H3	GTF2H5
HALLMARK_E2F_TARGETS	AK2	ANP32E	ASF1A	ASF1B	ATAD2	AURKA	AURKB	BARD1	BIRC5	BRCA1	BRCA2	BRMS1L	BUB1B	CBX5	CCNB2	CCNE1	CCP110	CDC20	CDC25A	CDC25B	CDCA3	CDCA8	CDK1	CDK4	CDKN1A	CDKN1B	CDKN2A	CDKN2C	CDKN3	CENPE	CENPM	CHEK1	CHEK2	CIT	CKS1B	CKS2	CNOT9	CSE1L	CTCF	CTPS1	DCK	DCLRE1B	DCTPP1	DDX39A	DEK	DEPDC1	DIAPH3	DLGAP5	DNMT1
HALLMARK_EPITHELIAL_MESENCHYMAL_TRANSITION	ABI3BP	ACTA2	ADAM12	ANPEP	APLP1	AREG	BASP1	BDNF	BGN	BMP1	CADM1	CALD1	CALU	CAP2	CAPG	CCN1	CCN2	CD44	CD59	CDH11	CDH2	CDH6	COL11A1	COL12A1	COL16A1	COL1A1	COL1A2	COL3A1	COL4A1	COL4A2	COL5A1	COL5A2	COL5A3	COL6A2	COL6A3	COL7A1	COL8A2	COLGALT1	COMP	COPA	CRLF1	CTHRC1	CXCL1	CXCL12	CXCL6	CXCL8	DAB2	DCN	DKK1
HALLMARK_ESTROGEN_RESPONSE_EARLY	ABAT	ABCA3	ABHD2	ABLIM1	ADCY1	ADCY9	ADD3	AFF1	AKAP1	ALDH3B1	AMFR	ANXA9	AQP3	AR	AREG	ARL3	ASB13	B4GALT1	BAG1	BCL11B	BCL2	BHLHE40	BLVRB	CA12	CALB2	CALCR	CANT1	CBFA2T3	CCN5	CCND1	CD44	CELSR1	CELSR2	CHPT1	CISH	CLDN7	CLIC3	CXCL12	CYP26B1	DEPTOR	DHCR7	DHRS2	DHRS3	DLC1	DYNLT3	EEIG1	EGR3	ELF1	ELF3
HALLMARK_ESTROGEN_RESPONSE_LATE	ABCA3	ABHD2	ACOX2	ADD3	AFF1	AGR2	ALDH3A2	ALDH3B1	AMFR	ANXA9	AREG	ARL3	ASCL1	ASS1	ATP2B4	BAG1	BATF	BCL2	BLVRB	BTG3	CA12	CA2	CACNA2D2	CALCR	CAV1	CCN5	CCNA1	CCND1	CD44	CD9	CDC20	CDC6	CDH1	CELSR2	CHPT1	CHST8	CISH	CKB	CLIC3	COX6C	CPE	CXCL12	CXCL14	CYP26B1	CYP4F11	DCXR	DHCR7	DHRS2	DLG5
HALLMARK_FATTY_ACID_METABOLISM	AADAT	ACAA1	ACAA2	ACADL	ACADM	ACADS	ACADVL	ACAT2	ACO2	ACOT2	ACOT8	ACOX1	ACSL1	ACSL4	ACSL5	ACSM3	ACSS1	ADH1C	ADH7	ADIPOR2	ADSL	ALAD	ALDH1A1	ALDH3A1	ALDH3A2	ALDH9A1	ALDOA	AOC3	APEX1	AQP7	AUH	BCKDHB	BLVRA	BMPR1B	BPHL	CA2	CA4	CA6	CBR1	CBR3	CD1D	CD36	CEL	CIDEA	CPOX	CPT1A	CPT2	CRAT	CRYZ
HALLMARK_G2M_CHECKPOINT	ABL1	AMD1	ARID4A	ATF5	ATRX	AURKA	AURKB	BARD1	BCL3	BIRC5	BRCA2	BUB1	BUB3	CASP8AP2	CBX1	CCNA2	CCNB2	CCND1	CCNF	CCNT1	CDC20	CDC25A	CDC25B	CDC27	CDC45	CDC6	CDC7	CDK1	CDK4	CDKN1B	CDKN2C	CDKN3	CENPA	CENPE	CENPF	CHAF1A	CHEK1	CHMP1A	CKS1B	CKS2	CTCF	CUL1	CUL3	CUL4A	CUL5	DBF4	DDX39A	DKC1	DMD
HALLMARK_GLYCOLYSIS	ABCB6	ADORA2B	AGL	AGRN	AK3	AK4	AKR1A1	ALDH7A1	ALDH9A1	ALDOA	ALDOB	ALG1	ANG	ANGPTL4	ANKZF1	ARPP19	ARTN	AURKA	B3GALT6	B3GAT1	B3GAT3	B3GNT3	B4GALT1	B4GALT2	B4GALT4	B4GALT7	BIK	BPNT1	CACNA1H	CAPN5	CASP6	CD44	CDK1	CENPA	CHPF	CHPF2	CHST1	CHST12	CHST2	CHST4	CHST6	CITED2	CLDN3	CLDN9	CLN6	COG2	COL5A1	COPB2	CTH
HALLMARK_HEDGEHOG_SIGNALING	ACHE	ADGRG1	AMOT	CDK5R1	CDK6	CELSR1	CNTFR	CRMP1	DPYSL2	ETS2	GLI1	HEY1	HEY2	L1CAM	LDB1	MYH9	NF1	NKX6-1	NRCAM	NRP1	NRP2	OPHN1	PLG	PML	PTCH1	RASA1	RTN1	SCG2	SHH	SLIT1	THY1	TLE1	TLE3	UNC5C	VEGFA	VLDLR
HALLMARK_HEME_METABOLISM	ABCB6	ABCG2	ACKR1	ACP5	ACSL6	ADD1	ADD2	ADIPOR1	AGPAT4	AHSP	ALAD	ALAS2	ALDH1L1	ALDH6A1	ANK1	AQP3	ARHGEF12	ARL2BP	ASNS	ATG4A	ATP6V0A1	BACH1	BCAM	BLVRA	BLVRB	BMP2K	BNIP3L	BPGM	BSG	BTG2	BTRC	C3	CA1	CA2	CAST	CAST	CAT	CCDC28A	CCND3	CDC27	CDR2	CIR1	CLCN3	CLIC2	CPOX	CROCCP2	CTNS	CTSB	CTSE
HALLMARK_HYPOXIA	ACKR3	ADM	ADORA2B	AK4	AKAP12	ALDOA	ALDOB	ALDOC	AMPD3	ANGPTL4	ANKZF1	ANXA2	ATF3	ATP7A	B3GALT6	B4GALNT2	BCAN	BCL2	BGN	BHLHE40	BNIP3L	BRS3	BTG1	CA12	CASP6	CAV1	CAVIN1	CAVIN3	CCN1	CCN2	CCN5	CCNG2	CDKN1A	CDKN1B	CDKN1C	CHST2	CHST3	CITED2	COL5A1	CP	CSRP2	CXCR4	DCN	DDIT3	DDIT4	DPYSL4	DTNA	DUSP1	EDN2
HALLMARK_IL2_STAT5_SIGNALING	ABCB1	ADAM19	AGER	AHCY	AHNAK	AHR	ALCAM	AMACR	ANXA4	APLP1	ARL4A	BATF	BATF3	BCL2	BCL2L1	BHLHE40	BMP2	BMPR2	CA2	CAPG	CAPN3	CASP3	CCND2	CCND3	CCNE1	CCR4	CD44	CD48	CD79B	CD81	CD83	CD86	CDC42SE2	CDC6	CDCP1	CDKN1C	CISH	CKAP4	COCH	COL6A1	CSF1	CSF2	CST7	CTLA4	CTSZ	CXCL10	CYFIP1	DCPS	DENND5A
HALLMARK_IL6_JAK_STAT3_SIGNALING	A2M	ACVR1B	ACVRL1	BAK1	CBL	CCL7	CCR1	CD14	CD36	CD38	CD44	CD9	CNTFR	CRLF2	CRLF2	CSF1	CSF2	CSF2RA	CSF2RA	CSF2RB	CSF3R	CXCL1	CXCL10	CXCL11	CXCL13	CXCL3	CXCL9	DNTT	EBI3	FAS	GRB2	HAX1	HMOX1	IFNAR1	IFNGR1	IFNGR2	IL10RB	IL12RB1	IL13RA1	IL15RA	IL17RA	IL17RB	IL18R1	IL1B	IL1R1	IL1R2	IL2RA	IL2RG	IL3RA
HALLMARK_INFLAMMATORY_RESPONSE	ABCA1	ABI1	ACVR1B	ACVR2A	ADGRE1	ADM	ADORA2B	ADRM1	AHR	APLNR	AQP9	ATP2A2	ATP2B1	ATP2C1	AXL	BDKRB1	BEST1	BST2	BTG2	C3AR1	C5AR1	CALCRL	CCL17	CCL2	CCL20	CCL22	CCL24	CCL5	CCL7	CCR7	CCRL2	CD14	CD40	CD48	CD55	CD69	CD70	CD82	CDKN1A	CHST2	CLEC5A	CMKLR1	CSF1	CSF3	CSF3R	CX3CL1	CXCL10	CXCL11	CXCL6
HALLMARK_INTERFERON_ALPHA_RESPONSE	ADAR	B2M	BATF2	BST2	C1S	CASP1	CASP8	CCRL2	CD47	CD74	CMPK2	CMTR1	CNP	CSF1	CXCL10	CXCL11	DDX60	DHX58	EIF2AK2	ELF1	EPSTI1	GBP2	GBP4	GMPR	HELZ2	HERC6	HLA-C	IFI27	IFI30	IFI35	IFI44	IFI44L	IFIH1	IFIT2	IFIT3	IFITM1	IFITM2	IFITM3	IL15	IL4R	IL7	IRF1	IRF2	IRF7	IRF9	ISG15	ISG20	LAMP3	LAP3
HALLMARK_INTERFERON_GAMMA_RESPONSE	ADAR	APOL6	ARID5B	ARL4A	AUTS2	B2M	BANK1	BATF2	BPGM	BST2	BTG1	C1R	C1S	CASP1	CASP3	CASP4	CASP7	CASP8	CCL2	CCL5	CCL7	CD274	CD38	CD40	CD69	CD74	CD86	CDKN1A	CFB	CFH	CIITA	CMKLR1	CMPK2	CMTR1	CSF2RB	CXCL10	CXCL11	CXCL9	DDX60	DHX58	EIF2AK2	EIF4E3	EPSTI1	FAS	FCGR1A	FGL2	FPR1	GBP4	GBP6
HALLMARK_KRAS_SIGNALING_DN	ABCB11	ABCG4	ACTC1	ADRA2C	AKR1B10	ALOX12B	AMBN	ARHGDIG	ARPP21	ASB7	ATP4A	ATP6V1B1	BARD1	BMPR1B	BRDT	BTG2	C5	CACNA1F	CACNG1	CALCB	CALML5	CAMK1D	CAPN9	CCDC106	CCNA1	CCR8	CD207	CD40LG	CD80	CDH16	CDKAL1	CELSR2	CHRNG	CHST2	CKM	CLDN16	CLDN8	CLPS	CLSTN3	CNTFR	COL2A1	COPZ2	COQ8A	CPA2	CPB1	CPEB3	CYP11B2	CYP39A1	DCC
HALLMARK_KRAS_SIGNALING_UP	ABCB1	ACE	ADAM17	ADAM8	ADAMDEC1	ADGRA2	ADGRL4	AKAP12	AKT2	ALDH1A2	ALDH1A3	AMMECR1	ANGPTL4	ANKH	ANO1	ANXA10	APOD	ARG1	ATG10	AVL9	BIRC3	BMP2	BPGM	BTBD3	BTC	C3AR1	CA2	CAB39L	CBL	CBR4	CBX8	CCL20	CCND2	CCSER2	CD37	CDADC1	CFB	CFH	CFHR2	CIDEA	CLEC4A	CMKLR1	CPE	CROT	CSF2	CSF2RA	CSF2RA	CTSS	CXCL10
HALLMARK_MITOTIC_SPINDLE	ABI1	ABL1	ABR	ACTN4	AKAP13	ALMS1	ALS2	ANLN	APC	ARAP3	ARF6	ARFGEF1	ARFIP2	ARHGAP10	ARHGAP27	ARHGAP29	ARHGAP4	ARHGAP5	ARHGDIA	ARHGEF11	ARHGEF12	ARHGEF2	ARHGEF3	ARHGEF7	ARL8A	ATG4B	AURKA	BCAR1	BCL2L11	BCR	BIN1	BIRC5	BRCA2	BUB1	CAPZB	CCDC88A	CCNB2	CD2AP	CDC27	CDC42	CDC42BPA	CDC42EP1	CDC42EP2	CDC42EP4	CDK1	CDK5RAP2	CENPE	CENPF	CEP131
HALLMARK_MTORC1_SIGNALING	ABCF2	ACACA	ACLY	ACSL3	ACTR2	ACTR3	ADD3	ADIPOR2	AK4	ALDOA	ARPC5L	ASNS	ATP2A2	ATP5MC1	ATP6V1D	AURKA	BCAT1	BHLHE40	BTG2	BUB1	CACYBP	CALR	CANX	CCNF	CCNG1	CCT6A	CD9	CDC25A	CDKN1A	CFP	COPS5	CORO1A	CTH	CTSC	CXCR4	CYB5B	CYP51A1	DAPP1	DDIT3	DDIT4	DDX39A	DHCR24	DHCR7	DHFR	EBP	EDEM1	EEF1E1	EGLN3	EIF2S2
HALLMARK_MYC_TARGETS_V1	ABCE1	ACP1	AIMP2	AP3S1	APEX1	BUB3	C1QBP	CAD	CANX	CBX3	CCNA2	CCT2	CCT3	CCT4	CCT5	CCT7	CDC20	CDC45	CDK2	CDK4	CLNS1A	CNBP	COPS5	COX5A	CSTF2	CTPS1	CUL1	CYC1	DDX18	DDX21	DEK	DHX15	DUT	EEF1B2	EIF1AX	EIF2S1	EIF2S2	EIF3B	EIF3D	EIF3J	EIF4A1	EIF4E	EIF4G2	EIF4H	EPRS1	ERH	ETF1	EXOSC7	FAM120A
HALLMARK_MYC_TARGETS_V2	AIMP2	BYSL	CBX3	CDK4	DCTPP1	DDX18	DUSP2	EXOSC5	FARSA	GNL3	GRWD1	HK2	HSPD1	HSPE1	IMP4	IPO4	LAS1L	MAP3K6	MCM4	MCM5	MPHOSPH10	MRTO4	MYBBP1A	MYC	NDUFAF4	NIP7	NOC4L	NOLC1	NOP16	NOP2	NOP56	NPM1	PA2G4	PES1	PHB1	PLK1	PLK4	PPAN	PPRC1	PRMT3	PUS1	RABEPK	RCL1	RRP12	RRP9	SLC19A1	SLC29A2	SORD	SRM
HALLMARK_MYOGENESIS	ABLIM1	ACHE	ACSL1	ACTA1	ACTC1	ACTN2	ACTN3	ADAM12	ADCY9	AEBP1	AGL	AGRN	AK1	AKT2	ANKRD2	APLNR	APOD	APP	ATP2A1	ATP6AP1	BAG1	BDKRB2	BHLHE40	BIN1	CACNA1H	CACNG1	CAMK2B	CASQ1	CASQ2	CAV3	CD36	CDH13	CDKN1A	CFD	CHRNA1	CHRNB1	CHRNG	CKB	CKM	CKMT2	CLU	CNN3	COL15A1	COL1A1	COL3A1	COL4A2	COL6A2	COL6A3	COX6A2
HALLMARK_NOTCH_SIGNALING	APH1A	ARRB1	CCND1	CUL1	DLL1	DTX1	DTX2	DTX4	FBXW11	FZD1	FZD5	FZD7	HES1	HEYL	JAG1	KAT2A	LFNG	MAML2	NOTCH1	NOTCH2	NOTCH3	PPARD	PRKCA	PSEN2	PSENEN	RBX1	SAP30	SKP1	ST3GAL6	TCF7L2	WNT2	WNT5A
HALLMARK_OXIDATIVE_PHOSPHORYLATION	ABCB7	ACAA1	ACAA2	ACADM	ACADSB	ACADVL	ACAT1	ACO2	AFG3L2	AIFM1	ALAS1	ALDH6A1	ATP1B1	ATP5F1A	ATP5F1B	ATP5F1C	ATP5F1D	ATP5F1E	ATP5MC1	ATP5MC2	ATP5MC3	ATP5ME	ATP5MF	ATP5MG	ATP5PB	ATP5PD	ATP5PF	ATP5PO	ATP6AP1	ATP6V0B	ATP6V0C	ATP6V0E1	ATP6V1C1	ATP6V1D	ATP6V1E1	ATP6V1F	ATP6V1G1	ATP6V1H	BAX	BCKDHA	BDH2	CASP7	COX10	COX11	COX15	COX17	COX4I1	COX5A	COX5B
HALLMARK_P53_PATHWAY	ABAT	ABCC5	ABHD4	ACVR1B	ADA	AEN	AK1	ALOX15B	ANKRA2	APAF1	APP	ATF3	BAIAP2	BAK1	BAX	BLCAP	BMP2	BTG1	BTG2	CASP1	CCND2	CCND3	CCNG1	CCNK	CCP110	CD81	CD82	CDH13	CDK5R1	CDKN1A	CDKN2A	CDKN2AIP	CDKN2B	CEBPA	CGRRF1	CLCA2	COQ8A	CSRNP2	CTSD	CTSF	CYFIP2	DCXR	DDB2	DDIT3	DDIT4	DEF6	DGKA	DNTTIP2	DRAM1
HALLMARK_PANCREAS_BETA_CELLS	ABCC8	AKT3	CHGA	DCX	DPP4	ELP4	FOXA2	FOXO1	G6PC2	GCG	GCK	HNF1A	IAPP	INS	INSM1	ISL1	LMO2	MAFB	NEUROD1	NEUROG3	NKX2-2	NKX6-1	PAK3	PAX4	PAX6	PCSK1	PCSK2	PDX1	PKLR	SCGN	SEC11A	SLC2A2	SPCS1	SRP14	SRP9	SRPRB	SST	STXBP1	SYT13	VDR
HALLMARK_PEROXISOME	ABCB1	ABCB4	ABCB9	ABCC5	ABCC8	ABCD1	ABCD2	ABCD3	ACAA1	ACOT8	ACOX1	ACSL1	ACSL4	ACSL5	ALB	ALDH1A1	ALDH9A1	ATXN1	BCL10	CACNA1B	CADM1	CAT	CDK7	CEL	CLN6	CLN8	CNBP	CRABP1	CRABP2	CRAT	CTBP1	CTPS1	DHCR24	DHRS3	DIO1	DLG4	ECH1	ECI2	EHHADH	ELOVL5	EPHX2	ERCC1	ERCC3	ESR2	FABP6	FADS1	FDPS	FIS1	GNPAT
HALLMARK_PI3K_AKT_MTOR_SIGNALING	ACACA	ACTR2	ACTR3	ADCY2	AKT1	AKT1S1	AP2M1	ARF1	ARHGDIA	ARPC3	ATF1	CAB39	CAB39L	CALR	CAMK4	CDK1	CDK2	CDK4	CDKN1A	CDKN1B	CFL1	CLTC	CSNK2B	CXCR4	DAPP1	DDIT3	DUSP3	E2F1	ECSIT	EGFR	EIF4E	FASLG	FGF17	FGF22	FGF6	GNA14	GNGT1	GRB2	GRK2	GSK3B	HRAS	HSP90B1	IL2RG	IL4	IRAK4	ITPR2	LCK	MAP2K3	MAP2K6
HALLMARK_PROTEIN_SECRETION	ABCA1	ADAM10	ANP32E	AP1G1	AP2B1	AP2M1	AP2S1	AP3B1	AP3S1	ARCN1	ARF1	ARFGAP3	ARFGEF1	ARFGEF2	ARFIP1	ATP1A1	ATP6V1B1	ATP6V1H	ATP7A	BET1	BNIP3	CAV2	CD63	CLCN3	CLN5	CLTA	CLTC	COG2	COPB1	COPB2	COPE	CTSC	DNM1L	DOP1A	DST	EGFR	ERGIC3	GALC	GBF1	GLA	GNAS	GOLGA4	GOSR2	ICA1	IGF2R	KIF1B	KRT18	LAMP2	LMAN1
HALLMARK_REACTIVE_OXYGEN_SPECIES_PATHWAY	ABCC1	ATOX1	CAT	CDKN2D	EGLN2	ERCC2	FES	FTL	G6PD	GCLC	GCLM	GLRX	GLRX2	GPX3	GPX4	GSR	HHEX	HMOX2	IPCEF1	JUNB	LAMTOR5	LSP1	MBP	MGST1	MPO	MSRA	NDUFA6	NDUFB4	NDUFS2	NQO1	OXSR1	PDLIM1	PFKP	PRDX1	PRDX2	PRDX4	PRDX6	PRNP	PTPA	SBNO2	SCAF4	SELENOS	SOD1	SOD2	SRXN1	STK25	TXN	TXNRD1	TXNRD2
HALLMARK_SPERMATOGENESIS	ACE	ACRBP	ACRV1	ACTL7B	ADAD1	ADAM2	ADCYAP1	AGFG1	AKAP4	ALOX15	ARL4A	ART3	AURKA	BRAF	BUB1	CAMK4	CCNA1	CCNB2	CCT6B	CDK1	CDKN3	CFTR	CHFR	CHRM4	CLGN	CLPB	CLVS1	CNIH2	COIL	CRISP2	CSNK2A2	CST8	DBF4	DCC	DDX25	DDX4	DMC1	DMRT1	DNAJB8	DPEP3	ELOVL3	EZH2	GAD1	GAPDHS	GFI1	GMCL1	GPR182	GRM8	GSG1
HALLMARK_TGF_BETA_SIGNALING	ACVR1	APC	ARID4B	BCAR3	BMP2	BMPR1A	BMPR2	CDH1	CDK9	CDKN1C	CTNNB1	ENG	FKBP1A	FNTA	FURIN	HDAC1	HIPK2	ID1	ID2	ID3	IFNGR2	JUNB	KLF10	LEFTY2	LTBP2	MAP3K7	NCOR2	NOG	PMEPA1	PPM1A	PPP1CA	PPP1R15A	RAB31	RHOA	SERPINE1	SKI	SKIL	SLC20A1	SMAD1	SMAD3	SMAD6	SMAD7	SMURF1	SMURF2	SPTBN1	TGFB1	TGFBR1	TGIF1	THBS1
HALLMARK_TNFA_SIGNALING_VIA_NFKB	ABCA1	ACKR3	AREG	ATF3	ATP2B1	B4GALT1	B4GALT5	BCL2A1	BCL3	BCL6	BHLHE40	BIRC2	BIRC3	BMP2	BTG1	BTG2	BTG3	CCL2	CCL20	CCL4	CCL5	CCN1	CCND1	CCNL1	CCRL2	CD44	CD69	CD80	CD83	CDKN1A	CEBPB	CEBPD	CFLAR	CLCF1	CSF1	CSF2	CXCL1	CXCL10	CXCL11	CXCL2	CXCL3	CXCL6	DENND5A	DNAJB4	DRAM1	DUSP1	DUSP2	DUSP4	DUSP5
HALLMARK_UNFOLDED_PROTEIN_RESPONSE	ALDH18A1	ARFGAP1	ASNS	ATF3	ATF4	ATF6	ATP6V0D1	BAG3	BANF1	CALR	CCL2	CEBPB	CEBPG	CHAC1	CKS1B	CNOT2	CNOT4	CNOT6	CXXC1	DCP1A	DCP2	DCTN1	DDIT4	DDX10	DKC1	DNAJA4	DNAJB9	DNAJC3	EDC4	EDEM1	EEF2	EIF2AK3	EIF2S1	EIF4A1	EIF4A2	EIF4A3	EIF4E	EIF4EBP1	EIF4G1	ERN1	ERO1A	EXOC2	EXOSC1	EXOSC10	EXOSC2	EXOSC4	EXOSC5	EXOSC9	FKBP14
HALLMARK_UV_RESPONSE_DN	ABCC1	ACVR2A	ADD3	ADGRL2	ADORA2B	AGGF1	AKT3	AMPH	ANXA2	ANXA4	APBB2	ARHGEF9	ATP2B1	ATP2B4	ATP2C1	ATRN	ATRX	ATXN1	BCKDHB	BDNF	BHLHE40	BMPR1A	CACNA1A	CAP2	CAV1	CCN1	CDC42BPA	CDK13	CDKN1B	CDON	CELF2	CITED2	COL11A1	COL1A1	COL1A2	COL3A1	COL5A2	DAB2	DBP	DDAH1	DLC1	DLG1	DMAC2L	DUSP1	DYRK1A	EFEMP1	ERBB2	F3	FBLN5
HALLMARK_UV_RESPONSE_UP	ABCB1	ACAA1	AGO2	ALAS1	ALDOA	AMD1	AP2S1	APOM	AQP3	ARRB2	ASNS	ATF3	ATP6V1C1	ATP6V1F	BAK1	BCL2L11	BID	BMP2	BSG	BTG1	BTG2	BTG3	C4BPB	CA2	CASP3	CCK	CCND3	CCNE1	CDC34	CDC5L	CDK2	CDKN1C	CDKN2B	CDO1	CEBPG	CHKA	CHRNA5	CLCN2	CLTB	CNP	COL2A1	CREG1	CTSV	CXCL2	CYB5B	CYB5R1	CYP1A1	DDX21	DGAT1
HALLMARK_WNT_BETA_CATENIN_SIGNALING	ADAM17	AXIN1	AXIN2	CCND2	CSNK1E	CTNNB1	CUL1	DKK1	DKK4	DLL1	DVL2	FRAT1	FZD1	FZD8	GNAI1	HDAC11	HDAC2	HDAC5	HEY1	HEY2	JAG1	JAG2	KAT2A	LEF1	MAML1	MYC	NCOR2	NCSTN	NKD1	NOTCH1	NOTCH4	NUMB	PPARD	PSEN2	PTCH1	RBPJ	SKP2	TCF7	TP53	WNT1	WNT5B	WNT6
HALLMARK_XENOBIOTIC_METABOLISM	ABCC2	ABCC3	ABCD2	ABHD6	ACO2	ACOX1	ACOX2	ACOX3	ACP1	ACP2	ACSM1	ADH1C	ADH5	ADH7	AHCY	AKR1C2	AKR1C3	ALAS1	ALDH2	ALDH3A1	ALDH9A1	ANGPTL3	AOX1	AP4B1	APOE	AQP9	ARG1	ARG2	ARPP19	ASL	ATOH8	ATP2A2	BCAR1	BCAT1	BLVRB	BPHL	CA2	CASP6	CAT	CBR1	CCL25	CD36	CDA	CDO1	CES1	CFB	CNDP2	COMT	CROT
GOBP_REGULATION_OF_CELLULAR_SENESCENCE	ABI3	ABL1	AKT3	ARG2	B2M	BCL2L12	BCL6	BMAL1	BMPR1A	CDK6	CGAS	EEF1E1	FBXO5	FZR1	HLA-G	HMGA2	ING2	KIR2DL4	KRAS	MIF	MIR10A	MIR146A	MIR17	MIR20B	MIR217	MIR22	MIR34A	MIR543	MIR590	MORC3	NEK4	NEK6	NUAK1	PAWR	PLK2	PNPT1	PTEN	RBL1	RSL1D1	SIRT1	SIRT6	SUV39H1	TBX2	TERC	TERF2	TERT	TP53	TP63	TWIST1
KAMMINGA_SENESCENCE	ABHD8	ARHGAP28	ARHGEF10L	ARID1A	ATXN7L3B	CCAR1	CDYL2	CLK2	CPN1	DAGLB	DDX54	DHRSX	ELAVL1	EZH2	FHIT	FRS3	GNAO1	GRP	GTF2E1	HMGN1	ID1	KCP	KPNB1	KYNU	LIN54	LLPH	MATCAP1	MKI67	NELFA	NOL9	PLEKHA7	PLEKHG2	PSD	QTRT1	RABAC1	SVOP	TCEA3	TGFB2	THBS4	VPS18
CHICAS_RB1_TARGETS_SENESCENT	ABHD3	ABI2	ABTB3	ACADM	ACBD3	ACKR3	ACOT7	ACP3	ACTG2	ACYP1	ADD3	ADD3	ADD3	AGGF1	AKAP12	AKAP12	AKR7A2	AKR7A2	ALDH1A3	ALDH7A1	ANKRD9	ANP32B	ANP32B	ANPEP	APCDD1L	APOBEC3G	AREG	ARL6IP6	ARL6IP6	ARMCX2	ATAD2	ATAD2	ATAD2	ATP1B1	ATRX	BAALC	BAALC	BBS2	BBX	BCL2A1	BDKRB2	BEAN1	BEX1	BGN	BGN	BIRC3	BMAL2	BMAL2	BMAL2
GOBP_CELLULAR_SENESCENCE	ABI3	ABL1	AKT3	ARG2	ATM	B2M	BCL2L12	BCL6	BMAL1	BMPR1A	BRCA2	CALR	CDK2	CDK6	CDKN1A	CDKN1B	CDKN2A	CDKN2B	CGAS	COMP	DNAJA3	ECRG4	EEF1E1	FBXO4	FBXO5	FZR1	GINS3	HLA-G	HMGA1	HMGA2	HRAS	ID2	ING2	KAT5	KAT6A	KIR2DL4	KRAS	LMNA	MAGEA2	MAGEA2B	MAP2K1	MAP2K3	MAP2K4	MAP2K6	MAP2K7	MAP3K5	MAPK10	MAPK11	MAPK14
TANG_SENESCENCE_TP53_TARGETS_UP	A2M	ABCA8	ADAMTS5	ALDH3A2	APLP1	BACE1	C7	CCDC85B	CCND2	CDKN1A	CLIP1	COX7A1	GABBR2	GBX2	GMFG	HBG1	HBG2	HSD17B2	IVNS1ABP	LCAT	MMP3	NRG1	PSTPIP2	RAPGEF4	SIM2	SLC4A4	SNCA	TFAP4	TSPAN12	USF2	VAMP8	WFDC1	ZMAT3
FRIDMAN_SENESCENCE_DN	ALDH1A1	BMI1	CCN4	CCNB1	CDC25B	CKS1BP7	COL3A1	E2F4	EGR1	ID1	LAMA1	LDB2	MARCKS
GOBP_FATTY_ACID_BETA_OXIDATION	ABCB11	ABCD1	ABCD2	ABCD3	ABCD4	ACAA1	ACAA2	ACACB	ACAD10	ACAD11	ACADL	ACADM	ACADS	ACADVL	ACAT1	ACOT8	ACOX1	ACOX2	ACOX3	ACOXL	ADIPOQ	AKT1	AKT2	ALDH1L2	AMACR	AUH	BDH2	CPT1A	CPT1B	CPT2	CRAT	CROT	DECR1	DECR2	ECH1	ECHDC1	ECHDC2	ECHS1	ECI1	ECI2	EHHADH	ETFA	ETFB	ETFBKMT	ETFDH	FABP1	GCDH	HADH	HADHA
Namani_NRF2	ABCB6	ABCC1	ABCC2	ABHD4	ACTR3B	ADAMTS12	ADD2	GPAT3	AK5	AKAP11	AKR1B1	AKR1B10	AKR1C1	AKR1C2	AKR1C3	ALDH3A1	ALDH3A2	ALDOA	AMBP	ANAPC1	AQP11	AR	ASAP1	BAG2	BEND6	BLVRB	BTBD7	BTD	C15orf39	C5orf30	CA12	CAPRIN1	CAT	CAV2	CBS	CFAP73	CCDC77	CCND3	CCNL2	CDC42BPA	CDK5RAP2	CDRT1	CEBPA	CEBPZ	CEP85	CES1	CLN8	CNBP	CNP
CSC_Herreros_Pomares	ABCG2	ACTB	ALDH1A1	BMI1	CCND1	CD133	CD166	CD44	CDH1	CDKN1A	CDKN1B	CDKN2A	CEACAM5	CTNBB1	DKK1	DLL1	DLL4	EPCAM1	FZD7	GAPDH	GLI1	GSK3B	GUSB	HES1	HEY1	HPRT1	ITGA2	ITGA6	ITGB1	JAG1	KLF4	LGALS-2	LIN28B	MDM2	MMP2	MMP9	MUC1	MYC	NANOG	NOTCH1	NOTCH2	NOTCH3	NUMB	OCT4	PTCH1	SHH	SMO	SNAI1	SOX2
Ascierto_DOWN	LCP1	TMEM194A	CORO1A	NUCB2	ARHGAP4	CDCA7L	40792	ACADM	LOC100289152	DNAH11	FBXO5	NCRNA00201	NIPSNAP3A	FKBP5	TP53BP2	HNRNPCL1	BARD1	ASF1A	LOC100289152	KDELC2	UHRF1	NDC80	KIF2A	FUBP1	SRPK1	FAM111A	HNRNPA1	PNN	CENPK	TRMT5	POLR2A	MSL2	BAZ1A	PRDM10	RPSAP58	HNRNPA2B1	HNRPDL	TMPRSS3	SIKE1	POLM	ZNF295	TSPYL4	GUSBP1	SFPQ	LRRCC1	RIF1	HSF1	CPSF6	LOC100289563
Ascierto_UP	GDF15	SYTL2	NPAS2	ITGB5	CPM	DUSP4	CD9	KIFC3	UGT2B28	ABCB6	GPRC5B	BAIAP2L1	CLDN9	FTHL3	FTH1	IGSF3	FTH1	MRAP2	GABRA1	HOXB7	TSKU	C10orf125	AVPI1	PYGB	ASAH1	B4GALT5	TSPAN3	RNF182	MTFMT	OPN1MW2	LGI3	BMPR1B	C2orf82	PSMD8	TIMM50	GABBR1	SYAP1	MRPS12	HOXA1	PSMD8	PRDM13	TMEM147	GPI	RNF113A	USP3	LOC730144	ENTPD6	PHLDA3	ART3
[truncated: 659 more columns]
